# Supplementary material for: Venomic, Transcriptomic, and Bioactivity Analyses of Pamphobeteus verdolaga Venom Reveal Complex Disulfide-Rich Peptides That Modulate Calcium Channels
Source: Toxins (Basel). 2019 Aug 27;11(9):496. doi: 10.3390/toxins11090496 (PMC6784019; doi:10.3390/toxins11090496)
Supplement: Supplementary file 1 [file toxins-11-00496-s001.zip]

Archive with 3 entries (2 files):
- toxins-543942-SI/
- toxins-543942-SI/Manuscript_Supp_2_trinotate_pampho_annotation.xlsx
- toxins-543942-SI/toxins-543942-supplementary - publish.docx
