# Supplementary material for: Venomic, Transcriptomic, and Bioactivity Analyses of Pamphobeteus verdolaga Venom Reveal Complex Disulfide-Rich Peptides That Modulate Calcium Channels
Source: Toxins (Basel). 2019 Aug 27;11(9):496. doi: 10.3390/toxins11090496 (PMC6784019; doi:10.3390/toxins11090496)
Supplement: Supplementary file 1 [file toxins-11-00496-s001.zip › toxins-543942-SI/Manuscript_Supp_2_trinotate_pampho_annotation.xlsx]

## Sheet: Manuscript_Supp_2_trinotate_pam
#gene_id	transcript_id	sprot_Top_BLASTX_hit	RNAMMER	prot_id	prot_coords	sprot_Top_BLASTP_hit	Pfam	SignalP	TmHMM	eggnog	Kegg	gene_ontology_blast	gene_ontology_pfam	transcript	peptide
c0_g1	c0_g1_i1	.	.	.	.	.	.	.	.	.	.	.	.	.	.
c2_g1	c2_g1_i1	.	.	.	.	.	.	.	.	.	.	.	.	.	.
c3_g1	c3_g1_i1	.	.	.	.	.	.	.	.	.	.	.	.	.	.
c3_g1	c3_g1_i2	.	.	.	.	.	.	.	.	.	.	.	.	.	.
c8_g1	c8_g1_i1	.	.	.	.	.	.	.	.	.	.	.	.	.	.
c9_g1	c9_g1_i1	.	.	.	.	.	.	.	.	.	.	.	.	.	.
c10_g1	c10_g1_i1	.	.	.	.	.	.	.	.	.	.	.	.	.	.
c11_g1	c11_g1_i1	BLVRB_HUMAN^BLVRB_HUMAN^Q:330-1,H:2-112^55.856%ID^E:2.38e-32^RecName: Full=Flavin reductase (NADPH);^Eukaryota; Metazoa; Chordata; Craniata; Vertebrata; Euteleostomi; Mammalia; Eutheria; Euarchontoglires; Primates; Haplorrhini; Catarrhini; Hominidae; Homo	.	c11_g1_i1|m.1	1-339[-]	BLVRB_BOVIN^BLVRB_BOVIN^Q:6-113,H:4-112^56.881%ID^E:5.88e-33^RecName: Full=Flavin reductase (NADPH);^Eukaryota; Metazoa; Chordata; Craniata; Vertebrata; Euteleostomi; Mammalia; Eutheria; Laurasiatheria; Cetartiodactyla; Ruminantia; Pecora; Bovidae; Bovinae; Bos	PF05368.12^NmrA^NmrA-like family^8-107^E:6.7e-11`PF01370.20^Epimerase^NAD dependent epimerase/dehydratase family^8-112^E:2.5e-08`PF01073.18^3Beta_HSD^3-beta hydroxysteroid dehydrogenase/isomerase family^11-107^E:1.7e-05`PF13460.5^NAD_binding_10^NAD(P)H-binding^12-109^E:7.7e-23	.	.	ENOG4111JAS^Biliverdin reductase B (Flavin reductase (NADPH))	KEGG:bta:281650`KO:K05901	GO:0005829^cellular_component^cytosol`GO:0005654^cellular_component^nucleoplasm`GO:0005886^cellular_component^plasma membrane`GO:0004074^molecular_function^biliverdin reductase activity`GO:0042602^molecular_function^riboflavin reductase (NADPH) activity`GO:0042167^biological_process^heme catabolic process	GO:0003824^molecular_function^catalytic activity`GO:0050662^molecular_function^coenzyme binding`GO:0003854^molecular_function^3-beta-hydroxy-delta5-steroid dehydrogenase activity`GO:0016616^molecular_function^oxidoreductase activity, acting on the CH-OH group of donors, NAD or NADP as acceptor`GO:0006694^biological_process^steroid biosynthetic process`GO:0055114^biological_process^oxidation-reduc…	.	.
c12_g1	c12_g1_i1	.	.	.	.	.	.	.	.	.	.	.	.	.	.
c13_g1	c13_g1_i1	.	.	.	.	.	.	.	.	.	.	.	.	.	.
c14_g1	c14_g1_i1	.	.	.	.	.	.	.	.	.	.	.	.	.	.
c14_g1	c14_g1_i2	.	.	.	.	.	.	.	.	.	.	.	.	.	.
c15_g1	c15_g1_i1	.	.	.	.	.	.	.	.	.	.	.	.	.	.
c17_g1	c17_g1_i1	.	.	.	.	.	.	.	.	.	.	.	.	.	.
c18_g1	c18_g1_i1	.	.	.	.	.	.	.	.	.	.	.	.	.	.
c20_g1	c20_g1_i1	.	.	.	.	.	.	.	.	.	.	.	.	.	.
c21_g1	c21_g1_i1	CCZ1_NEMVE^CCZ1_NEMVE^Q:2-601,H:27-226^49.505%ID^E:5.6e-64^RecName: Full=Vacuolar fusion protein CCZ1 homolog;^Eukaryota; Metazoa; Cnidaria; Anthozoa; Hexacorallia; Actiniaria; Edwardsiidae; Nematostella	.	c21_g1_i1|m.2	2-601[+]	CCZ1_NEMVE^CCZ1_NEMVE^Q:1-200,H:27-226^49.505%ID^E:5.04e-64^RecName: Full=Vacuolar fusion protein CCZ1 homolog;^Eukaryota; Metazoa; Cnidaria; Anthozoa; Hexacorallia; Actiniaria; Edwardsiidae; Nematostella	PF08217.10^DUF1712^Fungal domain of unknown function (DUF1712)^1-200^E:1.2e-44	.	.	ENOG410XRE1^Vacuolar fusion protein CCZ1 homolog	KEGG:nve:NEMVE_v1g238755	GO:0031982^cellular_component^vesicle`GO:0016192^biological_process^vesicle-mediated transport	.	.	.
c22_g1	c22_g1_i1	.	.	.	.	.	.	.	.	.	.	.	.	.	.
c23_g1	c23_g1_i1	.	.	.	.	.	.	.	.	.	.	.	.	.	.
c24_g1	c24_g1_i1	.	.	.	.	.	.	.	.	.	.	.	.	.	.
c26_g1	c26_g1_i1	.	.	.	.	.	.	.	.	.	.	.	.	.	.
c27_g1	c27_g1_i1	.	.	.	.	.	.	.	.	.	.	.	.	.	.
c28_g1	c28_g1_i1	.	.	.	.	.	.	.	.	.	.	.	.	.	.
c30_g1	c30_g1_i1	.	.	.	.	.	.	.	.	.	.	.	.	.	.
c32_g1	c32_g1_i1	.	.	.	.	.	.	.	.	.	.	.	.	.	.
c33_g1	c33_g1_i1	.	.	.	.	.	.	.	.	.	.	.	.	.	.
c34_g1	c34_g1_i1	.	.	.	.	.	.	.	.	.	.	.	.	.	.
c35_g1	c35_g1_i1	.	.	.	.	.	.	.	.	.	.	.	.	.	.
c36_g1	c36_g1_i1	.	.	.	.	.	.	.	.	.	.	.	.	.	.
c38_g1	c38_g1_i1	CL065_MOUSE^CL065_MOUSE^Q:397-702,H:32-128^47.059%ID^E:1.95e-24^RecName: Full=Probable peptide chain release factor C12orf65 homolog, mitochondrial;^Eukaryota; Metazoa; Chordata; Craniata; Vertebrata; Euteleostomi; Mammalia; Eutheria; Euarchontoglires; Glires; Rodentia; Myomorpha; Muroidea; Muridae; Murinae; Mus; Mus	.	c38_g1_i1|m.5	325-810[+]	CL065_MOUSE^CL065_MOUSE^Q:25-126,H:32-128^47.059%ID^E:5.47e-26^RecName: Full=Probable peptide chain release factor C12orf65 homolog, mitochondrial;^Eukaryota; Metazoa; Chordata; Craniata; Vertebrata; Euteleostomi; Mammalia; Eutheria; Euarchontoglires; Glires; Rodentia; Myomorpha; Muroidea; Muridae; Murinae; Mus; Mus	PF00472.19^RF-1^RF-1 domain^55-151^E:5.6e-20	.	.	COG1186^Peptide chain release factor 2 directs the termination of translation in response to the peptide chain termination codons UGA and UAA (By similarity)	KEGG:mmu:72650	GO:0005762^cellular_component^mitochondrial large ribosomal subunit`GO:0004045^molecular_function^aminoacyl-tRNA hydrolase activity`GO:0016150^molecular_function^translation release factor activity, codon nonspecific`GO:0070126^biological_process^mitochondrial translational termination`GO:0072344^biological_process^rescue of stalled ribosome	GO:0003747^molecular_function^translation release factor activity`GO:0006415^biological_process^translational termination	.	.
c39_g1	c39_g1_i1	NUPL2_DANRE^NUPL2_DANRE^Q:649-323,H:88-191^30.275%ID^E:1.12e-07^RecName: Full=Nucleoporin-like protein 2;^Eukaryota; Metazoa; Chordata; Craniata; Vertebrata; Euteleostomi; Actinopterygii; Neopterygii; Teleostei; Ostariophysi; Cypriniformes; Cyprinidae; Danio	.	c39_g1_i1|m.6	2-1027[-]	NUPL2_XENLA^NUPL2_XENLA^Q:127-342,H:128-343^29.218%ID^E:8.56e-09^RecName: Full=Nucleoporin-like protein 2;^Eukaryota; Metazoa; Chordata; Craniata; Vertebrata; Euteleostomi; Amphibia; Batrachia; Anura; Pipoidea; Pipidae; Xenopodinae; Xenopus; Xenopus	.	.	.	.	.	GO:0031965^cellular_component^nuclear membrane`GO:0005643^cellular_component^nuclear pore`GO:0046872^molecular_function^metal ion binding`GO:0051028^biological_process^mRNA transport`GO:0015031^biological_process^protein transport	.	.	.
c39_g2	c39_g2_i1	NUPL2_MOUSE^NUPL2_MOUSE^Q:132-67,H:1-22^81.818%ID^E:1.1e-08^RecName: Full=Nucleoporin-like protein 2;^Eukaryota; Metazoa; Chordata; Craniata; Vertebrata; Euteleostomi; Mammalia; Eutheria; Euarchontoglires; Glires; Rodentia; Myomorpha; Muroidea; Muridae; Murinae; Mus; Mus	.	.	.	.	.	.	.	ENOG4111HKJ^nucleoporin like 2	KEGG:mmu:231042`KO:K14321	GO:0005829^cellular_component^cytosol`GO:0031965^cellular_component^nuclear membrane`GO:0005643^cellular_component^nuclear pore`GO:0005654^cellular_component^nucleoplasm`GO:0005634^cellular_component^nucleus`GO:0001750^cellular_component^photoreceptor outer segment`GO:0046872^molecular_function^metal ion binding`GO:0005049^molecular_function^nuclear export signal receptor activity`GO:0051028^biol…	.	.	.
c40_g1	c40_g1_i1	.	.	.	.	.	.	.	.	.	.	.	.	.	.
c41_g1	c41_g1_i1	.	.	.	.	.	.	.	.	.	.	.	.	.	.
c42_g1	c42_g1_i1	.	.	.	.	.	.	.	.	.	.	.	.	.	.
c42_g1	c42_g1_i2	.	.	.	.	.	.	.	.	.	.	.	.	.	.
c45_g1	c45_g1_i1	MAFK_CHICK^MAFK_CHICK^Q:371-661,H:24-118^53.608%ID^E:2.11e-26^RecName: Full=Transcription factor MafK;^Eukaryota; Metazoa; Chordata; Craniata; Vertebrata; Euteleostomi; Archelosauria; Archosauria; Dinosauria; Saurischia; Theropoda; Coelurosauria; Aves; Neognathae; Galloanserae; Galliformes; Phasianidae; Phasianinae; Gallus	.	c45_g1_i1|m.9	269-718[+]	MAFK_CHICK^MAFK_CHICK^Q:35-131,H:24-118^53.608%ID^E:7.09e-28^RecName: Full=Transcription factor MafK;^Eukaryota; Metazoa; Chordata; Craniata; Vertebrata; Euteleostomi; Archelosauria; Archosauria; Dinosauria; Saurischia; Theropoda; Coelurosauria; Aves; Neognathae; Galloanserae; Galliformes; Phasianidae; Phasianinae; Gallus	PF03131.16^bZIP_Maf^bZIP Maf transcription factor^35-127^E:7.5e-26	.	.	ENOG4111MYK^v-maf musculoaponeurotic fibrosarcoma oncogene homolog K (avian)	KEGG:gga:395518`KO:K09037	GO:0005654^cellular_component^nucleoplasm`GO:0003700^molecular_function^DNA-binding transcription factor activity`GO:0043565^molecular_function^sequence-specific DNA binding`GO:0000122^biological_process^negative regulation of transcription by RNA polymerase II`GO:0006351^biological_process^transcription, DNA-templated	GO:0003677^molecular_function^DNA binding`GO:0006355^biological_process^regulation of transcription, DNA-templated`GO:0005634^cellular_component^nucleus	.	.
c46_g1	c46_g1_i1	.	.	.	.	.	.	.	.	.	.	.	.	.	.
c47_g1	c47_g1_i1	.	.	.	.	.	.	.	.	.	.	.	.	.	.
c48_g1	c48_g1_i1	.	.	.	.	.	.	.	.	.	.	.	.	.	.
c49_g1	c49_g1_i1	.	.	.	.	.	.	.	.	.	.	.	.	.	.
c50_g1	c50_g1_i1	.	.	c50_g1_i1|m.10	2-946[+]	.	.	.	.	.	.	.	.	.	.
c51_g1	c51_g1_i1	LDB2_CHICK^LDB2_CHICK^Q:217-1305,H:18-338^65.014%ID^E:4.22e-162^RecName: Full=LIM domain-binding protein 2;^Eukaryota; Metazoa; Chordata; Craniata; Vertebrata; Euteleostomi; Archelosauria; Archosauria; Dinosauria; Saurischia; Theropoda; Coelurosauria; Aves; Neognathae; Galloanserae; Galliformes; Phasianidae; Phasianinae; Gallus	.	c51_g1_i1|m.12	1-1470[+]	LDB2_CHICK^LDB2_CHICK^Q:73-458,H:18-356^64.721%ID^E:3.5e-175^RecName: Full=LIM domain-binding protein 2;^Eukaryota; Metazoa; Chordata; Craniata; Vertebrata; Euteleostomi; Archelosauria; Archosauria; Dinosauria; Saurischia; Theropoda; Coelurosauria; Aves; Neognathae; Galloanserae; Galliformes; Phasianidae; Phasianinae; Gallus	PF01803.15^LIM_bind^LIM-domain binding protein^85-311^E:5.8e-57	.	.	ENOG410YZVH^Lim domain binding	KEGG:gga:395631	GO:0005634^cellular_component^nucleus`GO:0030274^molecular_function^LIM domain binding`GO:0006357^biological_process^regulation of transcription by RNA polymerase II	.	.	.
c51_g1	c51_g1_i2	LDB2_CHICK^LDB2_CHICK^Q:74-214,H:296-338^80.851%ID^E:1.34e-16^RecName: Full=LIM domain-binding protein 2;^Eukaryota; Metazoa; Chordata; Craniata; Vertebrata; Euteleostomi; Archelosauria; Archosauria; Dinosauria; Saurischia; Theropoda; Coelurosauria; Aves; Neognathae; Galloanserae; Galliformes; Phasianidae; Phasianinae; Gallus	.	c51_g1_i2|m.13	80-379[+]	LDB1_XENTR^LDB1_XENTR^Q:1-68,H:300-358^63.235%ID^E:3.91e-19^RecName: Full=LIM domain-binding protein 1;^Eukaryota; Metazoa; Chordata; Craniata; Vertebrata; Euteleostomi; Amphibia; Batrachia; Anura; Pipoidea; Pipidae; Xenopodinae; Xenopus; Silurana	.	.	.	ENOG410YZVH^Lim domain binding	KEGG:xtr:407886`KO:K15617	GO:0005634^cellular_component^nucleus`GO:0030274^molecular_function^LIM domain binding`GO:0042803^molecular_function^protein homodimerization activity`GO:0007275^biological_process^multicellular organism development`GO:0045944^biological_process^positive regulation of transcription by RNA polymerase II`GO:0045893^biological_process^positive regulation of transcription, DNA-templated	.	.	.
c52_g1	c52_g1_i1	.	.	.	.	.	.	.	.	.	.	.	.	.	.
c53_g1	c53_g1_i1	.	.	.	.	.	.	.	.	.	.	.	.	.	.
c53_g1	c53_g1_i2	TCTE1_MACFA^TCTE1_MACFA^Q:3-548,H:293-473^31.868%ID^E:4.49e-22^.^.	.	c53_g1_i2|m.14	3-602[+]	TCTE1_MACFA^TCTE1_MACFA^Q:1-182,H:293-473^31.868%ID^E:1.21e-22^.^.	PF13516.5^LRR_6^Leucine Rich repeat^16-36^E:0.0079`PF13516.5^LRR_6^Leucine Rich repeat^69-88^E:2.2e-05	.	.	.	.	.	GO:0005515^molecular_function^protein binding	.	.
c54_g1	c54_g1_i1	.	.	.	.	.	.	.	.	.	.	.	.	.	.
c55_g1	c55_g1_i1	.	.	.	.	.	.	.	.	.	.	.	.	.	.
c56_g1	c56_g1_i1	MEC2_CAEEL^MEC2_CAEEL^Q:359-1105,H:115-363^80.723%ID^E:1.84e-117^RecName: Full=Mechanosensory protein 2;^Eukaryota; Metazoa; Ecdysozoa; Nematoda; Chromadorea; Rhabditida; Rhabditoidea; Rhabditidae; Peloderinae; Caenorhabditis	.	c56_g1_i1|m.16	179-1123[+]	MEC2_CAEEL^MEC2_CAEEL^Q:61-309,H:115-363^80.723%ID^E:5.59e-133^RecName: Full=Mechanosensory protein 2;^Eukaryota; Metazoa; Ecdysozoa; Nematoda; Chromadorea; Rhabditida; Rhabditoidea; Rhabditidae; Peloderinae; Caenorhabditis	PF01145.24^Band_7^SPFH domain / Band 7 family^89-260^E:1.3e-32	.	.	COG0330^Band 7 protein	KEGG:cel:CELE_F14D12.4`KO:K17286	GO:0016021^cellular_component^integral component of membrane`GO:0043005^cellular_component^neuron projection`GO:0032589^cellular_component^neuron projection membrane`GO:0015485^molecular_function^cholesterol binding`GO:0050976^biological_process^detection of mechanical stimulus involved in sensory perception of touch`GO:0007638^biological_process^mechanosensory behavior`GO:1905789^biological_proc…	.	.	.
c56_g1	c56_g1_i2	MEC2_CAEEL^MEC2_CAEEL^Q:214-960,H:115-363^80.723%ID^E:3.55e-118^RecName: Full=Mechanosensory protein 2;^Eukaryota; Metazoa; Ecdysozoa; Nematoda; Chromadorea; Rhabditida; Rhabditoidea; Rhabditidae; Peloderinae; Caenorhabditis	.	c56_g1_i2|m.17	127-978[+]	MEC2_CAEEL^MEC2_CAEEL^Q:30-278,H:115-363^80.723%ID^E:9.14e-134^RecName: Full=Mechanosensory protein 2;^Eukaryota; Metazoa; Ecdysozoa; Nematoda; Chromadorea; Rhabditida; Rhabditoidea; Rhabditidae; Peloderinae; Caenorhabditis	PF01145.24^Band_7^SPFH domain / Band 7 family^58-229^E:1e-32	.	.	COG0330^Band 7 protein	KEGG:cel:CELE_F14D12.4`KO:K17286	GO:0016021^cellular_component^integral component of membrane`GO:0043005^cellular_component^neuron projection`GO:0032589^cellular_component^neuron projection membrane`GO:0015485^molecular_function^cholesterol binding`GO:0050976^biological_process^detection of mechanical stimulus involved in sensory perception of touch`GO:0007638^biological_process^mechanosensory behavior`GO:1905789^biological_proc…	.	.	.
c57_g1	c57_g1_i1	.	.	.	.	.	.	.	.	.	.	.	.	.	.
c58_g1	c58_g1_i1	.	.	.	.	.	.	.	.	.	.	.	.	.	.
c58_g1	c58_g1_i2	.	.	.	.	.	.	.	.	.	.	.	.	.	.
c60_g1	c60_g1_i1	.	.	.	.	.	.	.	.	.	.	.	.	.	.
c61_g1	c61_g1_i1	.	.	.	.	.	.	.	.	.	.	.	.	.	.
c62_g1	c62_g1_i1	.	.	.	.	.	.	.	.	.	.	.	.	.	.
c63_g1	c63_g1_i1	.	.	.	.	.	.	.	.	.	.	.	.	.	.
c64_g1	c64_g1_i1	PECR_RAT^PECR_RAT^Q:286-20,H:9-98^52.222%ID^E:3.72e-13^RecName: Full=Peroxisomal trans-2-enoyl-CoA reductase;^Eukaryota; Metazoa; Chordata; Craniata; Vertebrata; Euteleostomi; Mammalia; Eutheria; Euarchontoglires; Glires; Rodentia; Myomorpha; Muroidea; Muridae; Murinae; Rattus	.	c64_g1_i1|m.19	2-304[-]	PECR_RAT^PECR_RAT^Q:13-95,H:15-98^54.762%ID^E:1.12e-22^RecName: Full=Peroxisomal trans-2-enoyl-CoA reductase;^Eukaryota; Metazoa; Chordata; Craniata; Vertebrata; Euteleostomi; Mammalia; Eutheria; Euarchontoglires; Glires; Rodentia; Myomorpha; Muroidea; Muridae; Murinae; Rattus	PF00106.24^adh_short^short chain dehydrogenase^17-95^E:2.6e-13`PF08659.9^KR^KR domain^20-94^E:2.4e-05`PF13561.5^adh_short_C2^Enoyl-(Acyl carrier protein) reductase^26-95^E:2.3e-08	.	.	.	KEGG:rno:113956`KO:K07753	GO:0043231^cellular_component^intracellular membrane-bounded organelle`GO:0005739^cellular_component^mitochondrion`GO:0005778^cellular_component^peroxisomal membrane`GO:0005777^cellular_component^peroxisome`GO:0019166^molecular_function^trans-2-enoyl-CoA reductase (NADPH) activity`GO:0006633^biological_process^fatty acid biosynthetic process	.	.	.
c64_g1	c64_g1_i2	PECR_RAT^PECR_RAT^Q:1170-364,H:15-285^56.41%ID^E:4.99e-93^RecName: Full=Peroxisomal trans-2-enoyl-CoA reductase;^Eukaryota; Metazoa; Chordata; Craniata; Vertebrata; Euteleostomi; Mammalia; Eutheria; Euarchontoglires; Glires; Rodentia; Myomorpha; Muroidea; Muridae; Murinae; Rattus	.	c64_g1_i2|m.20	322-1206[-]	PECR_RAT^PECR_RAT^Q:13-294,H:15-303^54.296%ID^E:2.8e-105^RecName: Full=Peroxisomal trans-2-enoyl-CoA reductase;^Eukaryota; Metazoa; Chordata; Craniata; Vertebrata; Euteleostomi; Mammalia; Eutheria; Euarchontoglires; Glires; Rodentia; Myomorpha; Muroidea; Muridae; Murinae; Rattus	PF00106.24^adh_short^short chain dehydrogenase^17-200^E:9.2e-43`PF08659.9^KR^KR domain^20-136^E:1.9e-06`PF13561.5^adh_short_C2^Enoyl-(Acyl carrier protein) reductase^26-259^E:1.7e-53	.	.	.	KEGG:rno:113956`KO:K07753	GO:0043231^cellular_component^intracellular membrane-bounded organelle`GO:0005739^cellular_component^mitochondrion`GO:0005778^cellular_component^peroxisomal membrane`GO:0005777^cellular_component^peroxisome`GO:0019166^molecular_function^trans-2-enoyl-CoA reductase (NADPH) activity`GO:0006633^biological_process^fatty acid biosynthetic process	.	.	.
c67_g1	c67_g1_i1	.	.	.	.	.	.	.	.	.	.	.	.	.	.
c67_g2	c67_g2_i1	.	.	.	.	.	.	.	.	.	.	.	.	.	.
c69_g1	c69_g1_i1	.	.	.	.	.	.	.	.	.	.	.	.	.	.
c69_g1	c69_g1_i2	.	.	.	.	.	.	.	.	.	.	.	.	.	.
c70_g1	c70_g1_i1	.	.	.	.	.	.	.	.	.	.	.	.	.	.
c71_g1	c71_g1_i1	.	.	.	.	.	.	.	.	.	.	.	.	.	.
c72_g1	c72_g1_i1	.	.	.	.	.	.	.	.	.	.	.	.	.	.
c73_g1	c73_g1_i1	.	.	.	.	.	.	.	.	.	.	.	.	.	.
c75_g1	c75_g1_i1	JERKL_MOUSE^JERKL_MOUSE^Q:285-398,H:118-155^42.105%ID^E:4.11e-06^RecName: Full=Jerky protein homolog-like;^Eukaryota; Metazoa; Chordata; Craniata; Vertebrata; Euteleostomi; Mammalia; Eutheria; Euarchontoglires; Glires; Rodentia; Myomorpha; Muroidea; Muridae; Murinae; Mus; Mus`JERKL_MOUSE^JERKL_MOUSE^Q:443-511,H:170-192^60.87%ID^E:4.11e-06^RecName: Full=Jerky protein homolog-like;^Eukaryota; Metaz…	.	.	.	.	.	.	.	ENOG4110CDI^tigger transposable element derived	KEGG:mmu:77532	GO:0005634^cellular_component^nucleus`GO:0003677^molecular_function^DNA binding	.	.	.
c76_g1	c76_g1_i1	.	.	.	.	.	.	.	.	.	.	.	.	.	.
c77_g1	c77_g1_i1	.	.	.	.	.	.	.	.	.	.	.	.	.	.
c78_g1	c78_g1_i1	.	.	c78_g1_i1|m.24	2-304[-]	.	.	.	.	.	.	.	.	.	.
c79_g1	c79_g1_i1	.	.	.	.	.	.	.	.	.	.	.	.	.	.
c79_g1	c79_g1_i2	.	.	.	.	.	.	.	.	.	.	.	.	.	.
c81_g1	c81_g1_i1	.	.	.	.	.	.	.	.	.	.	.	.	.	.
c84_g1	c84_g1_i1	.	.	c84_g1_i1|m.25	2-313[-]	.	.	.	.	.	.	.	.	.	.
c86_g1	c86_g1_i1	ZN836_HUMAN^ZN836_HUMAN^Q:3-227,H:327-401^52%ID^E:2.06e-21^RecName: Full=Zinc finger protein 836;^Eukaryota; Metazoa; Chordata; Craniata; Vertebrata; Euteleostomi; Mammalia; Eutheria; Euarchontoglires; Primates; Haplorrhini; Catarrhini; Hominidae; Homo`ZN836_HUMAN^ZN836_HUMAN^Q:3-227,H:355-429^48%ID^E:2.17e-18^RecName: Full=Zinc finger protein 836;^Eukaryota; Metazoa; Chordata; Craniata; Vertebra…	.	.	.	.	.	.	.	COG5048^Zinc finger protein	KEGG:hsa:162962`KO:K09228	GO:0005634^cellular_component^nucleus`GO:0003677^molecular_function^DNA binding`GO:0003700^molecular_function^DNA-binding transcription factor activity`GO:0046872^molecular_function^metal ion binding`GO:0000981^molecular_function^DNA-binding transcription factor activity, RNA polymerase II-specific`GO:0006355^biological_process^regulation of transcription, DNA-templated`GO:0006351^biological_proc…	.	.	.
c87_g1	c87_g1_i1	.	.	.	.	.	.	.	.	.	.	.	.	.	.
c88_g1	c88_g1_i1	CF120_RAT^CF120_RAT^Q:299-748,H:35-171^33.766%ID^E:9.72e-24^RecName: Full=UPF0669 protein C6orf120 homolog;^Eukaryota; Metazoa; Chordata; Craniata; Vertebrata; Euteleostomi; Mammalia; Eutheria; Euarchontoglires; Glires; Rodentia; Myomorpha; Muroidea; Muridae; Murinae; Rattus	.	c88_g1_i1|m.26	230-796[+]	CF120_RAT^CF120_RAT^Q:24-186,H:35-184^35.329%ID^E:1.32e-31^RecName: Full=UPF0669 protein C6orf120 homolog;^Eukaryota; Metazoa; Chordata; Craniata; Vertebrata; Euteleostomi; Mammalia; Eutheria; Euarchontoglires; Glires; Rodentia; Myomorpha; Muroidea; Muridae; Murinae; Rattus	PF17065.4^UPF0669^Putative cytokine, C6ORF120^24-186^E:1.2e-36	sigP:1^21^0.876^YES	.	ENOG41124Y3^Chromosome 6 open reading frame 120	KEGG:rno:100125364	GO:0005576^cellular_component^extracellular region`GO:0006915^biological_process^apoptotic process	.	.	.
c88_g1	c88_g1_i2	CF120_RAT^CF120_RAT^Q:276-725,H:35-171^33.766%ID^E:1.12e-23^RecName: Full=UPF0669 protein C6orf120 homolog;^Eukaryota; Metazoa; Chordata; Craniata; Vertebrata; Euteleostomi; Mammalia; Eutheria; Euarchontoglires; Glires; Rodentia; Myomorpha; Muroidea; Muridae; Murinae; Rattus	.	c88_g1_i2|m.27	207-773[+]	CF120_RAT^CF120_RAT^Q:24-186,H:35-184^35.329%ID^E:1.32e-31^RecName: Full=UPF0669 protein C6orf120 homolog;^Eukaryota; Metazoa; Chordata; Craniata; Vertebrata; Euteleostomi; Mammalia; Eutheria; Euarchontoglires; Glires; Rodentia; Myomorpha; Muroidea; Muridae; Murinae; Rattus	PF17065.4^UPF0669^Putative cytokine, C6ORF120^24-186^E:1.2e-36	sigP:1^21^0.876^YES	.	ENOG41124Y3^Chromosome 6 open reading frame 120	KEGG:rno:100125364	GO:0005576^cellular_component^extracellular region`GO:0006915^biological_process^apoptotic process	.	.	.
c90_g1	c90_g1_i1	.	.	.	.	.	.	.	.	.	.	.	.	.	.
c94_g1	c94_g1_i1	XRCC3_MOUSE^XRCC3_MOUSE^Q:654-1238,H:135-341^33.333%ID^E:5.74e-35^RecName: Full=DNA repair protein XRCC3;^Eukaryota; Metazoa; Chordata; Craniata; Vertebrata; Euteleostomi; Mammalia; Eutheria; Euarchontoglires; Glires; Rodentia; Myomorpha; Muroidea; Muridae; Murinae; Mus; Mus`XRCC3_MOUSE^XRCC3_MOUSE^Q:194-646,H:2-157^40.385%ID^E:5.43e-20^RecName: Full=DNA repair protein XRCC3;^Eukaryota; Metazoa; …	.	c94_g1_i1|m.29	762-1247[+]	XRCC3_MOUSE^XRCC3_MOUSE^Q:2-159,H:177-341^33.333%ID^E:1e-29^RecName: Full=DNA repair protein XRCC3;^Eukaryota; Metazoa; Chordata; Craniata; Vertebrata; Euteleostomi; Mammalia; Eutheria; Euarchontoglires; Glires; Rodentia; Myomorpha; Muroidea; Muridae; Murinae; Mus; Mus	PF08423.10^Rad51^Rad51^17-161^E:2.6e-24	.	.	COG0468^Can catalyze the hydrolysis of ATP in the presence of single-stranded DNA, the ATP-dependent uptake of single-stranded DNA by duplex DNA, and the ATP-dependent hybridization of homologous single-stranded DNAs. It interacts with LexA causing its activation and leading to its autocatalytic cleavage (By similarity)	KEGG:mmu:74335`KO:K10880	GO:0005737^cellular_component^cytoplasm`GO:0005829^cellular_component^cytosol`GO:0005759^cellular_component^mitochondrial matrix`GO:0005739^cellular_component^mitochondrion`GO:0005654^cellular_component^nucleoplasm`GO:0005634^cellular_component^nucleus`GO:0048471^cellular_component^perinuclear region of cytoplasm`GO:0033063^cellular_component^Rad51B-Rad51C-Rad51D-XRCC2 complex`GO:0033065^cellular…	.	.	.
c94_g1	c94_g1_i2	XRCC3_BOVIN^XRCC3_BOVIN^Q:194-1177,H:2-333^36.036%ID^E:4.91e-69^RecName: Full=DNA repair protein XRCC3;^Eukaryota; Metazoa; Chordata; Craniata; Vertebrata; Euteleostomi; Mammalia; Eutheria; Laurasiatheria; Cetartiodactyla; Ruminantia; Pecora; Bovidae; Bovinae; Bos	.	c94_g1_i2|m.30	182-1186[+]	XRCC3_BOVIN^XRCC3_BOVIN^Q:5-332,H:2-333^36.036%ID^E:3.47e-70^RecName: Full=DNA repair protein XRCC3;^Eukaryota; Metazoa; Chordata; Craniata; Vertebrata; Euteleostomi; Mammalia; Eutheria; Laurasiatheria; Cetartiodactyla; Ruminantia; Pecora; Bovidae; Bovinae; Bos	PF08423.10^Rad51^Rad51^65-334^E:3.9e-52`PF00154.20^RecA^recA bacterial DNA recombination protein^73-244^E:1.8e-06	.	.	COG0468^Can catalyze the hydrolysis of ATP in the presence of single-stranded DNA, the ATP-dependent uptake of single-stranded DNA by duplex DNA, and the ATP-dependent hybridization of homologous single-stranded DNAs. It interacts with LexA causing its activation and leading to its autocatalytic cleavage (By similarity)	KEGG:bta:768244`KO:K10880	GO:0005737^cellular_component^cytoplasm`GO:0005829^cellular_component^cytosol`GO:0005759^cellular_component^mitochondrial matrix`GO:0005654^cellular_component^nucleoplasm`GO:0005634^cellular_component^nucleus`GO:0048471^cellular_component^perinuclear region of cytoplasm`GO:0033063^cellular_component^Rad51B-Rad51C-Rad51D-XRCC2 complex`GO:0033065^cellular_component^Rad51C-XRCC3 complex`GO:0005657^c…	GO:0003697^molecular_function^single-stranded DNA binding`GO:0005524^molecular_function^ATP binding`GO:0006281^biological_process^DNA repair	.	.
c95_g1	c95_g1_i1	.	.	.	.	.	.	.	.	.	.	.	.	.	.
c96_g1	c96_g1_i1	SETMR_HUMAN^SETMR_HUMAN^Q:24-344,H:492-598^42.991%ID^E:1.53e-20^RecName: Full=Histone-lysine N-methyltransferase SETMAR {ECO:0000305};^Eukaryota; Metazoa; Chordata; Craniata; Vertebrata; Euteleostomi; Mammalia; Eutheria; Euarchontoglires; Primates; Haplorrhini; Catarrhini; Hominidae; Homo	.	.	.	.	.	.	.	COG2940^Histone-lysine N-methyltransferase	KEGG:hsa:6419`KO:K11433	GO:0005730^cellular_component^nucleolus`GO:0005634^cellular_component^nucleus`GO:0035861^cellular_component^site of double-strand break`GO:0003677^molecular_function^DNA binding`GO:0044547^molecular_function^DNA topoisomerase binding`GO:0003690^molecular_function^double-stranded DNA binding`GO:0004519^molecular_function^endonuclease activity`GO:0046975^molecular_function^histone methyltransferase…	.	.	.
c96_g1	c96_g1_i2	SETMR_HUMAN^SETMR_HUMAN^Q:20-358,H:486-598^41.593%ID^E:1e-21^RecName: Full=Histone-lysine N-methyltransferase SETMAR {ECO:0000305};^Eukaryota; Metazoa; Chordata; Craniata; Vertebrata; Euteleostomi; Mammalia; Eutheria; Euarchontoglires; Primates; Haplorrhini; Catarrhini; Hominidae; Homo	.	.	.	.	.	.	.	COG2940^Histone-lysine N-methyltransferase	KEGG:hsa:6419`KO:K11433	GO:0005730^cellular_component^nucleolus`GO:0005634^cellular_component^nucleus`GO:0035861^cellular_component^site of double-strand break`GO:0003677^molecular_function^DNA binding`GO:0044547^molecular_function^DNA topoisomerase binding`GO:0003690^molecular_function^double-stranded DNA binding`GO:0004519^molecular_function^endonuclease activity`GO:0046975^molecular_function^histone methyltransferase…	.	.	.
c97_g1	c97_g1_i1	.	.	.	.	.	.	.	.	.	.	.	.	.	.
c98_g1	c98_g1_i1	.	.	.	.	.	.	.	.	.	.	.	.	.	.
c99_g1	c99_g1_i1	.	.	.	.	.	.	.	.	.	.	.	.	.	.
c102_g1	c102_g1_i1	.	.	.	.	.	.	.	.	.	.	.	.	.	.
c103_g1	c103_g1_i1	.	.	c103_g1_i1|m.31	3-323[+]	.	.	.	.	.	.	.	.	.	.
c104_g1	c104_g1_i1	.	.	.	.	.	.	.	.	.	.	.	.	.	.
c104_g1	c104_g1_i2	.	.	c104_g1_i2|m.32	161-463[+]	.	.	.	.	.	.	.	.	.	.
c105_g1	c105_g1_i1	.	.	.	.	.	.	.	.	.	.	.	.	.	.
c106_g1	c106_g1_i1	.	.	.	.	.	.	.	.	.	.	.	.	.	.
c109_g1	c109_g1_i1	.	.	.	.	.	.	.	.	.	.	.	.	.	.
c110_g1	c110_g1_i1	.	.	.	.	.	.	.	.	.	.	.	.	.	.
c112_g1	c112_g1_i1	.	.	.	.	.	.	.	.	.	.	.	.	.	.
c113_g1	c113_g1_i1	.	.	.	.	.	.	.	.	.	.	.	.	.	.
c114_g1	c114_g1_i1	.	.	c114_g1_i1|m.34	1672-2463[-]	.	.	.	.	.	.	.	.	.	.
c115_g1	c115_g1_i1	.	.	.	.	.	.	.	.	.	.	.	.	.	.
c116_g1	c116_g1_i1	.	.	.	.	.	.	.	.	.	.	.	.	.	.
c117_g1	c117_g1_i1	.	.	.	.	.	.	.	.	.	.	.	.	.	.
c118_g1	c118_g1_i1	AL3B1_RAT^AL3B1_RAT^Q:1472-93,H:4-461^49.348%ID^E:5.04e-175^RecName: Full=Aldehyde dehydrogenase family 3 member B1;^Eukaryota; Metazoa; Chordata; Craniata; Vertebrata; Euteleostomi; Mammalia; Eutheria; Euarchontoglires; Glires; Rodentia; Myomorpha; Muroidea; Muridae; Murinae; Rattus	.	c118_g1_i1|m.36	3-1490[-]	AL3B1_RAT^AL3B1_RAT^Q:7-466,H:4-461^49.348%ID^E:2.87e-175^RecName: Full=Aldehyde dehydrogenase family 3 member B1;^Eukaryota; Metazoa; Chordata; Craniata; Vertebrata; Euteleostomi; Mammalia; Eutheria; Euarchontoglires; Glires; Rodentia; Myomorpha; Muroidea; Muridae; Murinae; Rattus	PF00171.21^Aldedh^Aldehyde dehydrogenase family^2-431^E:1.5e-88	.	.	COG1012^Dehydrogenase	KEGG:rno:309147`KO:K00129	GO:0005886^cellular_component^plasma membrane`GO:0004030^molecular_function^aldehyde dehydrogenase [NAD(P)+] activity`GO:0006081^biological_process^cellular aldehyde metabolic process`GO:0006068^biological_process^ethanol catabolic process	GO:0016491^molecular_function^oxidoreductase activity`GO:0008152^biological_process^metabolic process`GO:0055114^biological_process^oxidation-reduction process	.	.
c119_g1	c119_g1_i1	.	.	.	.	.	.	.	.	.	.	.	.	.	.
c119_g1	c119_g1_i2	.	.	.	.	.	.	.	.	.	.	.	.	.	.
c120_g1	c120_g1_i1	.	.	.	.	.	.	.	.	.	.	.	.	.	.
c121_g1	c121_g1_i1	.	.	.	.	.	.	.	.	.	.	.	.	.	.
c122_g1	c122_g1_i1	GLNA2_DROME^GLNA2_DROME^Q:73-1158,H:9-369^68.232%ID^E:0^RecName: Full=Glutamine synthetase 2 cytoplasmic;^Eukaryota; Metazoa; Ecdysozoa; Arthropoda; Hexapoda; Insecta; Pterygota; Neoptera; Holometabola; Diptera; Brachycera; Muscomorpha; Ephydroidea; Drosophilidae; Drosophila; Sophophora	.	c122_g1_i1|m.39	1-1161[+]	GLNA2_DROME^GLNA2_DROME^Q:25-386,H:9-369^68.232%ID^E:0^RecName: Full=Glutamine synthetase 2 cytoplasmic;^Eukaryota; Metazoa; Ecdysozoa; Arthropoda; Hexapoda; Insecta; Pterygota; Neoptera; Holometabola; Diptera; Brachycera; Muscomorpha; Ephydroidea; Drosophilidae; Drosophila; Sophophora	PF03951.18^Gln-synt_N^Glutamine synthetase, beta-Grasp domain^53-125^E:6e-10`PF00120.23^Gln-synt_C^Glutamine synthetase, catalytic domain^137-282^E:5.8e-14	.	.	COG0174^glutamine synthetase	KEGG:dme:Dmel_CG1743`KO:K01915	GO:0005737^cellular_component^cytoplasm`GO:0005524^molecular_function^ATP binding`GO:0004356^molecular_function^glutamate-ammonia ligase activity`GO:0006538^biological_process^glutamate catabolic process`GO:0006542^biological_process^glutamine biosynthetic process`GO:0045213^biological_process^neurotransmitter receptor metabolic process`GO:0007416^biological_process^synapse assembly	GO:0004356^molecular_function^glutamate-ammonia ligase activity`GO:0006542^biological_process^glutamine biosynthetic process`GO:0006807^biological_process^nitrogen compound metabolic process	.	.
c122_g1	c122_g1_i2	GLNA2_DROME^GLNA2_DROME^Q:590-1675,H:9-369^68.232%ID^E:0^RecName: Full=Glutamine synthetase 2 cytoplasmic;^Eukaryota; Metazoa; Ecdysozoa; Arthropoda; Hexapoda; Insecta; Pterygota; Neoptera; Holometabola; Diptera; Brachycera; Muscomorpha; Ephydroidea; Drosophilidae; Drosophila; Sophophora	.	c122_g1_i2|m.41	458-1678[+]	GLNA2_DROME^GLNA2_DROME^Q:45-406,H:9-369^68.232%ID^E:0^RecName: Full=Glutamine synthetase 2 cytoplasmic;^Eukaryota; Metazoa; Ecdysozoa; Arthropoda; Hexapoda; Insecta; Pterygota; Neoptera; Holometabola; Diptera; Brachycera; Muscomorpha; Ephydroidea; Drosophilidae; Drosophila; Sophophora	PF03951.18^Gln-synt_N^Glutamine synthetase, beta-Grasp domain^73-145^E:6.5e-10`PF00120.23^Gln-synt_C^Glutamine synthetase, catalytic domain^157-302^E:6.5e-14	.	.	COG0174^glutamine synthetase	KEGG:dme:Dmel_CG1743`KO:K01915	GO:0005737^cellular_component^cytoplasm`GO:0005524^molecular_function^ATP binding`GO:0004356^molecular_function^glutamate-ammonia ligase activity`GO:0006538^biological_process^glutamate catabolic process`GO:0006542^biological_process^glutamine biosynthetic process`GO:0045213^biological_process^neurotransmitter receptor metabolic process`GO:0007416^biological_process^synapse assembly	GO:0004356^molecular_function^glutamate-ammonia ligase activity`GO:0006542^biological_process^glutamine biosynthetic process`GO:0006807^biological_process^nitrogen compound metabolic process	.	.
c123_g1	c123_g1_i1	OFUT1_DROME^OFUT1_DROME^Q:62-1219,H:4-402^56.716%ID^E:1.45e-167^RecName: Full=GDP-fucose protein O-fucosyltransferase 1;^Eukaryota; Metazoa; Ecdysozoa; Arthropoda; Hexapoda; Insecta; Pterygota; Neoptera; Holometabola; Diptera; Brachycera; Muscomorpha; Ephydroidea; Drosophilidae; Drosophila; Sophophora	.	c123_g1_i1|m.43	68-1222[+]	OFUT1_DROME^OFUT1_DROME^Q:1-384,H:4-402^56.25%ID^E:4.7e-168^RecName: Full=GDP-fucose protein O-fucosyltransferase 1;^Eukaryota; Metazoa; Ecdysozoa; Arthropoda; Hexapoda; Insecta; Pterygota; Neoptera; Holometabola; Diptera; Brachycera; Muscomorpha; Ephydroidea; Drosophilidae; Drosophila; Sophophora	PF10250.8^O-FucT^GDP-fucose protein O-fucosyltransferase^29-358^E:1.9e-77	sigP:1^19^0.726^YES	.	ENOG410Y3JQ^O-fucosyltransferase 1	KEGG:dme:Dmel_CG12366`KO:K03691	GO:0031410^cellular_component^cytoplasmic vesicle`GO:0005783^cellular_component^endoplasmic reticulum`GO:0008417^molecular_function^fucosyltransferase activity`GO:0005112^molecular_function^Notch binding`GO:0046922^molecular_function^peptide-O-fucosyltransferase activity`GO:0098609^biological_process^cell-cell adhesion`GO:0006897^biological_process^endocytosis`GO:0006004^biological_process^fucose…	.	.	.
c124_g1	c124_g1_i1	.	.	.	.	.	.	.	.	.	.	.	.	.	.
c124_g1	c124_g1_i2	.	.	.	.	.	.	.	.	.	.	.	.	.	.
c125_g1	c125_g1_i1	.	.	c125_g1_i1|m.45	1-348[-]	.	.	.	.	.	.	.	.	.	.
c126_g1	c126_g1_i1	UBP48_CHICK^UBP48_CHICK^Q:3377-228,H:1-1031^42.419%ID^E:0^RecName: Full=Ubiquitin carboxyl-terminal hydrolase 48;^Eukaryota; Metazoa; Chordata; Craniata; Vertebrata; Euteleostomi; Archelosauria; Archosauria; Dinosauria; Saurischia; Theropoda; Coelurosauria; Aves; Neognathae; Galloanserae; Galliformes; Phasianidae; Phasianinae; Gallus	.	c126_g1_i1|m.46	219-3377[-]	UBP48_CHICK^UBP48_CHICK^Q:1-1050,H:1-1031^42.233%ID^E:0^RecName: Full=Ubiquitin carboxyl-terminal hydrolase 48;^Eukaryota; Metazoa; Chordata; Craniata; Vertebrata; Euteleostomi; Archelosauria; Archosauria; Dinosauria; Saurischia; Theropoda; Coelurosauria; Aves; Neognathae; Galloanserae; Galliformes; Phasianidae; Phasianinae; Gallus	PF00443.28^UCH^Ubiquitin carboxyl-terminal hydrolase^87-416^E:5.8e-44`PF13423.5^UCH_1^Ubiquitin carboxyl-terminal hydrolase^87-373^E:3.8e-20`PF00240.22^ubiquitin^Ubiquitin family^967-1024^E:5.1e-08	.	.	COG5077^ubiquitin carboxyl-terminal hydrolase	KEGG:gga:769457`KO:K11858	GO:0005737^cellular_component^cytoplasm`GO:0005634^cellular_component^nucleus`GO:0004843^molecular_function^thiol-dependent ubiquitin-specific protease activity`GO:0016579^biological_process^protein deubiquitination`GO:0006511^biological_process^ubiquitin-dependent protein catabolic process	GO:0036459^molecular_function^thiol-dependent ubiquitinyl hydrolase activity`GO:0016579^biological_process^protein deubiquitination`GO:0005515^molecular_function^protein binding	.	.
c126_g1	c126_g1_i2	.	.	.	.	.	.	.	.	.	.	.	.	.	.
c128_g1	c128_g1_i1	.	.	c128_g1_i1|m.47	2-334[+]	.	.	.	.	.	.	.	.	.	.
c128_g1	c128_g1_i2	GPRL1_BOVIN^GPRL1_BOVIN^Q:626-1117,H:37-207^41.477%ID^E:4.8e-33^RecName: Full=GLIPR1-like protein 1;^Eukaryota; Metazoa; Chordata; Craniata; Vertebrata; Euteleostomi; Mammalia; Eutheria; Laurasiatheria; Cetartiodactyla; Ruminantia; Pecora; Bovidae; Bovinae; Bos	.	c128_g1_i2|m.48	125-1633[+]	GPRL1_BOVIN^GPRL1_BOVIN^Q:139-331,H:15-207^39.024%ID^E:3.31e-35^RecName: Full=GLIPR1-like protein 1;^Eukaryota; Metazoa; Chordata; Craniata; Vertebrata; Euteleostomi; Mammalia; Eutheria; Laurasiatheria; Cetartiodactyla; Ruminantia; Pecora; Bovidae; Bovinae; Bos	PF00188.25^CAP^Cysteine-rich secretory protein family^170-293^E:2e-19	.	.	COG2340^Scp-like extracellular	KEGG:bta:615034	GO:0001669^cellular_component^acrosomal vesicle`GO:0031225^cellular_component^anchored component of membrane`GO:0005576^cellular_component^extracellular region`GO:0045121^cellular_component^membrane raft`GO:0005886^cellular_component^plasma membrane`GO:0007338^biological_process^single fertilization	.	.	.
c129_g1	c129_g1_i1	.	.	c129_g1_i1|m.49	589-1638[-]	.	.	.	.	.	.	.	.	.	.
c131_g1	c131_g1_i1	AT132_MOUSE^AT132_MOUSE^Q:1119-445,H:943-1163^31.441%ID^E:2.71e-16^RecName: Full=Cation-transporting ATPase 13A2;^Eukaryota; Metazoa; Chordata; Craniata; Vertebrata; Euteleostomi; Mammalia; Eutheria; Euarchontoglires; Glires; Rodentia; Myomorpha; Muroidea; Muridae; Murinae; Mus; Mus	.	c131_g1_i1|m.52	400-1095[-]	AT132_MOUSE^AT132_MOUSE^Q:2-217,H:952-1163^30.317%ID^E:6.2e-24^RecName: Full=Cation-transporting ATPase 13A2;^Eukaryota; Metazoa; Chordata; Craniata; Vertebrata; Euteleostomi; Mammalia; Eutheria; Euarchontoglires; Glires; Rodentia; Myomorpha; Muroidea; Muridae; Murinae; Mus; Mus	.	.	.	ENOG410XRCA^ATPase (type	KEGG:mmu:74772`KO:K13526	GO:0005776^cellular_component^autophagosome`GO:1905103^cellular_component^integral component of lysosomal membrane`GO:0005887^cellular_component^integral component of plasma membrane`GO:0043231^cellular_component^intracellular membrane-bounded organelle`GO:0005770^cellular_component^late endosome`GO:0005765^cellular_component^lysosomal membrane`GO:0005764^cellular_component^lysosome`GO:0005771^ce…	.	.	.
c131_g1	c131_g1_i1	AT132_MOUSE^AT132_MOUSE^Q:1119-445,H:943-1163^31.441%ID^E:2.71e-16^RecName: Full=Cation-transporting ATPase 13A2;^Eukaryota; Metazoa; Chordata; Craniata; Vertebrata; Euteleostomi; Mammalia; Eutheria; Euarchontoglires; Glires; Rodentia; Myomorpha; Muroidea; Muridae; Murinae; Mus; Mus	.	c131_g1_i1|m.53	2140-2472[+]	.	.	.	.	.	.	.	.	.	.
c131_g1	c131_g1_i2	AT133_MOUSE^AT133_MOUSE^Q:3354-403,H:224-1208^45.975%ID^E:0^RecName: Full=Probable cation-transporting ATPase 13A3;^Eukaryota; Metazoa; Chordata; Craniata; Vertebrata; Euteleostomi; Mammalia; Eutheria; Euarchontoglires; Glires; Rodentia; Myomorpha; Muroidea; Muridae; Murinae; Mus; Mus	.	c131_g1_i2|m.54	400-3354[-]	AT133_MOUSE^AT133_MOUSE^Q:1-984,H:224-1208^45.975%ID^E:0^RecName: Full=Probable cation-transporting ATPase 13A3;^Eukaryota; Metazoa; Chordata; Craniata; Vertebrata; Euteleostomi; Mammalia; Eutheria; Euarchontoglires; Glires; Rodentia; Myomorpha; Muroidea; Muridae; Murinae; Mus; Mus	PF00122.19^E1-E2_ATPase^E1-E2 ATPase^42-242^E:1.8e-35`PF13246.5^Cation_ATPase^Cation transport ATPase (P-type)^408-448^E:6.2e-06	.	.	ENOG410XRCA^ATPase (type	KEGG:mmu:224088`KO:K14951	GO:0005887^cellular_component^integral component of plasma membrane`GO:0043231^cellular_component^intracellular membrane-bounded organelle`GO:0005524^molecular_function^ATP binding`GO:0005388^molecular_function^calcium-transporting ATPase activity`GO:0046872^molecular_function^metal ion binding`GO:0006874^biological_process^cellular calcium ion homeostasis	.	.	.
c132_g1	c132_g1_i1	RN_DROME^RN_DROME^Q:1708-1178,H:486-662^91.525%ID^E:8.49e-111^RecName: Full=Zinc finger protein rotund;^Eukaryota; Metazoa; Ecdysozoa; Arthropoda; Hexapoda; Insecta; Pterygota; Neoptera; Holometabola; Diptera; Brachycera; Muscomorpha; Ephydroidea; Drosophilidae; Drosophila; Sophophora	.	c132_g1_i1|m.57	542-2113[-]	RN_DROME^RN_DROME^Q:136-312,H:486-662^91.525%ID^E:2.28e-114^RecName: Full=Zinc finger protein rotund;^Eukaryota; Metazoa; Ecdysozoa; Arthropoda; Hexapoda; Insecta; Pterygota; Neoptera; Holometabola; Diptera; Brachycera; Muscomorpha; Ephydroidea; Drosophilidae; Drosophila; Sophophora	PF00096.25^zf-C2H2^Zinc finger, C2H2 type^138-160^E:0.0072`PF00096.25^zf-C2H2^Zinc finger, C2H2 type^167-189^E:0.00021`PF00096.25^zf-C2H2^Zinc finger, C2H2 type^195-217^E:1.8e-05`PF12874.6^zf-met^Zinc-finger of C2H2 type^195-217^E:0.0017`PF00096.25^zf-C2H2^Zinc finger, C2H2 type^284-306^E:0.0023	.	.	COG5048^Zinc finger protein	KEGG:dme:Dmel_CG42277	GO:0005634^cellular_component^nucleus`GO:0046872^molecular_function^metal ion binding`GO:0000977^molecular_function^RNA polymerase II regulatory region sequence-specific DNA binding`GO:0000981^molecular_function^DNA-binding transcription factor activity, RNA polymerase II-specific`GO:0003705^molecular_function^transcription factor activity, RNA polymerase II distal enhancer sequence-specific bind…	GO:0003676^molecular_function^nucleic acid binding	.	.
c132_g1	c132_g1_i2	.	.	c132_g1_i2|m.59	2-496[-]	.	.	.	.	.	.	.	.	.	.
c133_g1	c133_g1_i1	OACYL_MOUSE^OACYL_MOUSE^Q:792-79,H:392-640^24%ID^E:9.96e-06^RecName: Full=O-acyltransferase like protein {ECO:0000305};^Eukaryota; Metazoa; Chordata; Craniata; Vertebrata; Euteleostomi; Mammalia; Eutheria; Euarchontoglires; Glires; Rodentia; Myomorpha; Muroidea; Muridae; Murinae; Mus; Mus	.	c133_g1_i1|m.60	49-1371[-]	OACYL_MOUSE^OACYL_MOUSE^Q:194-431,H:392-640^26%ID^E:1.66e-09^RecName: Full=O-acyltransferase like protein {ECO:0000305};^Eukaryota; Metazoa; Chordata; Craniata; Vertebrata; Euteleostomi; Mammalia; Eutheria; Euarchontoglires; Glires; Rodentia; Myomorpha; Muroidea; Muridae; Murinae; Mus; Mus	.	.	.	ENOG410YD1T^nose resistant to fluoxetine protein 6-like	KEGG:mmu:319888	GO:0016021^cellular_component^integral component of membrane`GO:0016747^molecular_function^transferase activity, transferring acyl groups other than amino-acyl groups	.	.	.
c134_g1	c134_g1_i1	PUR6_CHICK^PUR6_CHICK^Q:1220-15,H:1-408^60.294%ID^E:0^RecName: Full=Multifunctional protein ADE2;^Eukaryota; Metazoa; Chordata; Craniata; Vertebrata; Euteleostomi; Archelosauria; Archosauria; Dinosauria; Saurischia; Theropoda; Coelurosauria; Aves; Neognathae; Galloanserae; Galliformes; Phasianidae; Phasianinae; Gallus	.	c134_g1_i1|m.61	12-1220[-]	PUR6_CHICK^PUR6_CHICK^Q:1-402,H:1-408^60.294%ID^E:0^RecName: Full=Multifunctional protein ADE2;^Eukaryota; Metazoa; Chordata; Craniata; Vertebrata; Euteleostomi; Archelosauria; Archosauria; Dinosauria; Saurischia; Theropoda; Coelurosauria; Aves; Neognathae; Galloanserae; Galliformes; Phasianidae; Phasianinae; Gallus	PF01259.17^SAICAR_synt^SAICAR synthetase^11-233^E:1.1e-52`PF00731.19^AIRC^AIR carboxylase^263-401^E:4.3e-36	.	.	COG0041^Catalyzes the conversion of N5-carboxyaminoimidazole ribonucleotide (N5-CAIR) to 4-carboxy-5-aminoimidazole ribonucleotide (CAIR) (By similarity)`COG0152^SAICAR synthetase	KEGG:gga:396534`KO:K01587	GO:0005829^cellular_component^cytosol`GO:0005524^molecular_function^ATP binding`GO:0004638^molecular_function^phosphoribosylaminoimidazole carboxylase activity`GO:0004639^molecular_function^phosphoribosylaminoimidazolesuccinocarboxamide synthase activity`GO:0006189^biological_process^'de novo' IMP biosynthetic process	GO:0006189^biological_process^'de novo' IMP biosynthetic process	.	.
c134_g1	c134_g1_i2	PUR6_CHICK^PUR6_CHICK^Q:1446-199,H:1-422^59.479%ID^E:0^RecName: Full=Multifunctional protein ADE2;^Eukaryota; Metazoa; Chordata; Craniata; Vertebrata; Euteleostomi; Archelosauria; Archosauria; Dinosauria; Saurischia; Theropoda; Coelurosauria; Aves; Neognathae; Galloanserae; Galliformes; Phasianidae; Phasianinae; Gallus	.	c134_g1_i2|m.63	181-1446[-]	PUR6_CHICK^PUR6_CHICK^Q:1-416,H:1-422^59.479%ID^E:0^RecName: Full=Multifunctional protein ADE2;^Eukaryota; Metazoa; Chordata; Craniata; Vertebrata; Euteleostomi; Archelosauria; Archosauria; Dinosauria; Saurischia; Theropoda; Coelurosauria; Aves; Neognathae; Galloanserae; Galliformes; Phasianidae; Phasianinae; Gallus	PF01259.17^SAICAR_synt^SAICAR synthetase^11-233^E:1.3e-52`PF00731.19^AIRC^AIR carboxylase^263-401^E:2.8e-36	.	.	COG0041^Catalyzes the conversion of N5-carboxyaminoimidazole ribonucleotide (N5-CAIR) to 4-carboxy-5-aminoimidazole ribonucleotide (CAIR) (By similarity)`COG0152^SAICAR synthetase	KEGG:gga:396534`KO:K01587	GO:0005829^cellular_component^cytosol`GO:0005524^molecular_function^ATP binding`GO:0004638^molecular_function^phosphoribosylaminoimidazole carboxylase activity`GO:0004639^molecular_function^phosphoribosylaminoimidazolesuccinocarboxamide synthase activity`GO:0006189^biological_process^'de novo' IMP biosynthetic process	GO:0006189^biological_process^'de novo' IMP biosynthetic process	.	.
c135_g1	c135_g1_i1	INT7_HUMAN^INT7_HUMAN^Q:3-1697,H:382-936^36.953%ID^E:1.11e-103^RecName: Full=Integrator complex subunit 7;^Eukaryota; Metazoa; Chordata; Craniata; Vertebrata; Euteleostomi; Mammalia; Eutheria; Euarchontoglires; Primates; Haplorrhini; Catarrhini; Hominidae; Homo	.	c135_g1_i1|m.65	3-1727[+]	INT7_HUMAN^INT7_HUMAN^Q:1-565,H:382-936^37.128%ID^E:1.8e-112^RecName: Full=Integrator complex subunit 7;^Eukaryota; Metazoa; Chordata; Craniata; Vertebrata; Euteleostomi; Mammalia; Eutheria; Euarchontoglires; Primates; Haplorrhini; Catarrhini; Hominidae; Homo	.	.	.	ENOG410XSMR^integrator complex subunit 7	KEGG:hsa:25896`KO:K13144	GO:0005694^cellular_component^chromosome`GO:0005737^cellular_component^cytoplasm`GO:0032039^cellular_component^integrator complex`GO:0016604^cellular_component^nuclear body`GO:0005654^cellular_component^nucleoplasm`GO:0005634^cellular_component^nucleus`GO:0071479^biological_process^cellular response to ionizing radiation`GO:0000077^biological_process^DNA damage checkpoint`GO:0034472^biological_pr…	.	.	.
c136_g1	c136_g1_i1	.	.	.	.	.	.	.	.	.	.	.	.	.	.
c137_g1	c137_g1_i1	.	.	.	.	.	.	.	.	.	.	.	.	.	.
c138_g1	c138_g1_i1	YK006_HUMAN^YK006_HUMAN^Q:16-378,H:6-133^35.938%ID^E:8.2e-16^.^.	.	.	.	.	.	.	.	.	.	.	.	.	.
c139_g1	c139_g1_i1	OSA_DROME^OSA_DROME^Q:3739-4824,H:2148-2512^48.774%ID^E:1.46e-92^RecName: Full=Trithorax group protein osa;^Eukaryota; Metazoa; Ecdysozoa; Arthropoda; Hexapoda; Insecta; Pterygota; Neoptera; Holometabola; Diptera; Brachycera; Muscomorpha; Ephydroidea; Drosophilidae; Drosophila; Sophophora`OSA_DROME^OSA_DROME^Q:364-972,H:948-1167^49.55%ID^E:1.57e-42^RecName: Full=Trithorax group protein osa;^Eukar…	.	c139_g1_i1|m.66	1-4836[+]	ARI1B_MOUSE^ARI1B_MOUSE^Q:1267-1600,H:1914-2243^50.737%ID^E:8.58e-96^RecName: Full=AT-rich interactive domain-containing protein 1B;^Eukaryota; Metazoa; Chordata; Craniata; Vertebrata; Euteleostomi; Mammalia; Eutheria; Euarchontoglires; Glires; Rodentia; Myomorpha; Muroidea; Muridae; Murinae; Mus; Mus`ARI1B_MOUSE^ARI1B_MOUSE^Q:802-1013,H:1597-1830^33.051%ID^E:2.1e-29^RecName: Full=AT-rich interac…	PF01388.20^ARID^ARID/BRIGHT DNA binding domain^168-252^E:2e-17`PF12031.7^BAF250_C^SWI/SNF-like complex subunit BAF250/Osa^1289-1547^E:4.6e-105	sigP:1^28^0.634^YES	.	ENOG410Y034^At rich interactive domain	KEGG:mmu:239985`KO:K11653	GO:0005737^cellular_component^cytoplasm`GO:0005829^cellular_component^cytosol`GO:0071565^cellular_component^nBAF complex`GO:0005654^cellular_component^nucleoplasm`GO:0005634^cellular_component^nucleus`GO:0005886^cellular_component^plasma membrane`GO:0016514^cellular_component^SWI/SNF complex`GO:0003677^molecular_function^DNA binding`GO:0006338^biological_process^chromatin remodeling`GO:0097026^bi…	GO:0003677^molecular_function^DNA binding	.	.
c140_g1	c140_g1_i1	.	.	.	.	.	.	.	.	.	.	.	.	.	.
c141_g1	c141_g1_i1	TL5B_TACTR^TL5B_TACTR^Q:1518-2360,H:42-313^39.721%ID^E:2.94e-56^RecName: Full=Techylectin-5B;^Eukaryota; Metazoa; Ecdysozoa; Arthropoda; Chelicerata; Merostomata; Xiphosura; Limulidae; Tachypleus	.	c141_g1_i1|m.69	603-2354[+]	TL5B_TACTR^TL5B_TACTR^Q:306-583,H:42-310^39.789%ID^E:5.63e-58^RecName: Full=Techylectin-5B;^Eukaryota; Metazoa; Ecdysozoa; Arthropoda; Chelicerata; Merostomata; Xiphosura; Limulidae; Tachypleus	PF01442.17^Apolipoprotein^Apolipoprotein A1/A4/E domain^98-230^E:69`PF01442.17^Apolipoprotein^Apolipoprotein A1/A4/E domain^282-317^E:6.8`PF00147.17^Fibrinogen_C^Fibrinogen beta and gamma chains, C-terminal globular domain^363-579^E:1.2e-59	sigP:1^20^0.631^YES	.	.	.	GO:0005576^cellular_component^extracellular region`GO:0030246^molecular_function^carbohydrate binding`GO:0046872^molecular_function^metal ion binding`GO:0098609^biological_process^cell-cell adhesion	GO:0008289^molecular_function^lipid binding`GO:0006869^biological_process^lipid transport`GO:0042157^biological_process^lipoprotein metabolic process`GO:0005576^cellular_component^extracellular region	.	.
c142_g1	c142_g1_i1	.	.	.	.	.	.	.	.	.	.	.	.	.	.
c143_g1	c143_g1_i1	MOXD1_CHICK^MOXD1_CHICK^Q:164-1552,H:27-486^43.376%ID^E:5.44e-131^RecName: Full=DBH-like monooxygenase protein 1;^Eukaryota; Metazoa; Chordata; Craniata; Vertebrata; Euteleostomi; Archelosauria; Archosauria; Dinosauria; Saurischia; Theropoda; Coelurosauria; Aves; Neognathae; Galloanserae; Galliformes; Phasianidae; Phasianinae; Gallus	.	c143_g1_i1|m.70	2-1945[+]	MOXD1_CHICK^MOXD1_CHICK^Q:55-517,H:27-486^43.376%ID^E:1.54e-131^RecName: Full=DBH-like monooxygenase protein 1;^Eukaryota; Metazoa; Chordata; Craniata; Vertebrata; Euteleostomi; Archelosauria; Archosauria; Dinosauria; Saurischia; Theropoda; Coelurosauria; Aves; Neognathae; Galloanserae; Galliformes; Phasianidae; Phasianinae; Gallus	PF03351.16^DOMON^DOMON domain^63-175^E:7.7e-30`PF16010.4^CDH-cyt^Cytochrome domain of cellobiose dehydrogenase^77-187^E:7.3e-07`PF01082.19^Cu2_monooxygen^Copper type II ascorbate-dependent monooxygenase, N-terminal domain^217-347^E:7.9e-42`PF03712.14^Cu2_monoox_C^Copper type II ascorbate-dependent monooxygenase, C-terminal domain^368-513^E:2.2e-40	.	.	ENOG410XR89^dopamine beta-hydroxylase (dopamine beta-monooxygenase)	KEGG:gga:395333	GO:0005789^cellular_component^endoplasmic reticulum membrane`GO:0005615^cellular_component^extracellular space`GO:0016021^cellular_component^integral component of membrane`GO:0030667^cellular_component^secretory granule membrane`GO:0005507^molecular_function^copper ion binding`GO:0004500^molecular_function^dopamine beta-monooxygenase activity`GO:0042420^biological_process^dopamine catabolic proce…	GO:0004497^molecular_function^monooxygenase activity`GO:0005507^molecular_function^copper ion binding`GO:0016715^molecular_function^oxidoreductase activity, acting on paired donors, with incorporation or reduction of molecular oxygen, reduced ascorbate as one donor, and incorporation of one atom of oxygen`GO:0055114^biological_process^oxidation-reduction process	.	.
c144_g1	c144_g1_i1	MYC_PONPY^MYC_PONPY^Q:146-3,H:349-396^54.167%ID^E:5.19e-07^RecName: Full=Myc proto-oncogene protein;^Eukaryota; Metazoa; Chordata; Craniata; Vertebrata; Euteleostomi; Mammalia; Eutheria; Euarchontoglires; Primates; Haplorrhini; Catarrhini; Hominidae; Pongo	.	c144_g1_i1|m.71	3-890[-]	MYC_FLV^MYC_FLV^Q:181-296,H:289-396^37.069%ID^E:5.51e-10^RecName: Full=Viral myc transforming protein;^Viruses; Ortervirales; Retroviridae; Orthoretrovirinae; Gammaretrovirus	PF00010.25^HLH^Helix-loop-helix DNA-binding domain^255-296^E:1e-07	.	.	.	.	GO:0042025^cellular_component^host cell nucleus`GO:0003677^molecular_function^DNA binding`GO:0003700^molecular_function^DNA-binding transcription factor activity`GO:0046983^molecular_function^protein dimerization activity`GO:0006351^biological_process^transcription, DNA-templated	GO:0046983^molecular_function^protein dimerization activity	.	.
c144_g1	c144_g1_i2	.	.	c144_g1_i2|m.73	9-1001[-]	.	PF00010.25^HLH^Helix-loop-helix DNA-binding domain^256-303^E:4.6e-08	.	.	.	.	.	GO:0046983^molecular_function^protein dimerization activity	.	.
c145_g1	c145_g1_i1	.	.	.	.	.	.	.	.	.	.	.	.	.	.
c146_g1	c146_g1_i1	.	.	.	.	.	.	.	.	.	.	.	.	.	.
c147_g1	c147_g1_i1	TXUE_UROYA^TXUE_UROYA^Q:363-139,H:26-104^35%ID^E:3.17e-06^RecName: Full=Toxin-like protein 14;^Eukaryota; Metazoa; Ecdysozoa; Arthropoda; Chelicerata; Arachnida; Scorpiones; Iurida; Scorpionoidea; Scorpionidae; Urodacinae; Urodacus	.	.	.	.	.	.	.	.	.	GO:0005576^cellular_component^extracellular region	.	.	.
c149_g1	c149_g1_i1	TBCK_HUMAN^TBCK_HUMAN^Q:1712-144,H:343-873^60.225%ID^E:0^RecName: Full=TBC domain-containing protein kinase-like protein;^Eukaryota; Metazoa; Chordata; Craniata; Vertebrata; Euteleostomi; Mammalia; Eutheria; Euarchontoglires; Primates; Haplorrhini; Catarrhini; Hominidae; Homo	.	c149_g1_i1|m.74	75-851[-]	TBCK_HUMAN^TBCK_HUMAN^Q:1-251,H:630-888^49.808%ID^E:1.88e-73^RecName: Full=TBC domain-containing protein kinase-like protein;^Eukaryota; Metazoa; Chordata; Craniata; Vertebrata; Euteleostomi; Mammalia; Eutheria; Euarchontoglires; Primates; Haplorrhini; Catarrhini; Hominidae; Homo	PF00581.19^Rhodanese^Rhodanese-like domain^156-241^E:4e-10	.	.	ENOG410Y9M1^TBC1 domain containing kinase	KEGG:hsa:93627`KO:K17544	GO:0005737^cellular_component^cytoplasm`GO:0012505^cellular_component^endomembrane system`GO:0030496^cellular_component^midbody`GO:0072686^cellular_component^mitotic spindle`GO:0005524^molecular_function^ATP binding`GO:0005096^molecular_function^GTPase activator activity`GO:0004672^molecular_function^protein kinase activity`GO:0017137^molecular_function^Rab GTPase binding`GO:0030036^biological_pr…	.	.	.
c150_g1	c150_g1_i1	.	.	.	.	.	.	.	.	.	.	.	.	.	.
c152_g1	c152_g1_i1	.	.	.	.	.	.	.	.	.	.	.	.	.	.
c153_g1	c153_g1_i1	.	.	.	.	.	.	.	.	.	.	.	.	.	.
c154_g1	c154_g1_i1	.	.	c154_g1_i1|m.76	613-948[-]	.	.	.	.	.	.	.	.	.	.
c155_g1	c155_g1_i1	TNG6_HUMAN^TNG6_HUMAN^Q:288-1076,H:821-1093^40.659%ID^E:2.11e-55^RecName: Full=Transport and Golgi organization protein 6 homolog;^Eukaryota; Metazoa; Chordata; Craniata; Vertebrata; Euteleostomi; Mammalia; Eutheria; Euarchontoglires; Primates; Haplorrhini; Catarrhini; Hominidae; Homo	.	c155_g1_i1|m.77	3-1088[+]	TNG6_HUMAN^TNG6_HUMAN^Q:96-358,H:821-1093^40.659%ID^E:1.11e-55^RecName: Full=Transport and Golgi organization protein 6 homolog;^Eukaryota; Metazoa; Chordata; Craniata; Vertebrata; Euteleostomi; Mammalia; Eutheria; Euarchontoglires; Primates; Haplorrhini; Catarrhini; Hominidae; Homo	PF10363.8^RTP1_C1^Required for nuclear transport of RNA pol II C-terminus 1^106-215^E:1.2e-32`PF10304.8^RTP1_C2^Required for nuclear transport of RNA pol II C-terminus 2^309-338^E:1.7e-07	.	.	ENOG410XS2I^transmembrane and coiled-coil domains 7	KEGG:hsa:79613	GO:0016021^cellular_component^integral component of membrane	.	.	.
c156_g1	c156_g1_i1	SNX14_PONAB^SNX14_PONAB^Q:17-430,H:749-891^46.154%ID^E:3.9e-24^RecName: Full=Sorting nexin-14;^Eukaryota; Metazoa; Chordata; Craniata; Vertebrata; Euteleostomi; Mammalia; Eutheria; Euarchontoglires; Primates; Haplorrhini; Catarrhini; Hominidae; Pongo	.	c156_g1_i1|m.78	2-445[+]	SNX14_HUMAN^SNX14_HUMAN^Q:6-143,H:801-943^46.154%ID^E:5.94e-34^RecName: Full=Sorting nexin-14;^Eukaryota; Metazoa; Chordata; Craniata; Vertebrata; Euteleostomi; Mammalia; Eutheria; Euarchontoglires; Primates; Haplorrhini; Catarrhini; Hominidae; Homo	PF08628.11^Nexin_C^Sorting nexin C terminal^15-115^E:4.1e-14	.	.	ENOG410XS0F^sorting nexin 14	KEGG:hsa:57231`KO:K17926	GO:0030425^cellular_component^dendrite`GO:0016021^cellular_component^integral component of membrane`GO:0005770^cellular_component^late endosome`GO:0031902^cellular_component^late endosome membrane`GO:0005765^cellular_component^lysosomal membrane`GO:0005764^cellular_component^lysosome`GO:0080025^molecular_function^phosphatidylinositol-3,5-bisphosphate binding`GO:0097352^biological_process^autophag…	.	.	.
c157_g1	c157_g1_i1	.	.	.	.	.	.	.	.	.	.	.	.	.	.
c157_g1	c157_g1_i2	.	.	.	.	.	.	.	.	.	.	.	.	.	.
c158_g1	c158_g1_i1	.	.	c158_g1_i1|m.79	68-367[+]	.	.	.	.	.	.	.	.	.	.
c158_g1	c158_g1_i2	.	.	.	.	.	.	.	.	.	.	.	.	.	.
c159_g1	c159_g1_i1	.	.	c159_g1_i1|m.80	186-674[-]	.	.	.	.	.	.	.	.	.	.
c160_g1	c160_g1_i1	TACC3_HUMAN^TACC3_HUMAN^Q:1127-195,H:525-835^31.464%ID^E:1.74e-28^RecName: Full=Transforming acidic coiled-coil-containing protein 3;^Eukaryota; Metazoa; Chordata; Craniata; Vertebrata; Euteleostomi; Mammalia; Eutheria; Euarchontoglires; Primates; Haplorrhini; Catarrhini; Hominidae; Homo	.	c160_g1_i1|m.81	186-1730[-]	TACC3_HUMAN^TACC3_HUMAN^Q:202-512,H:525-835^31.464%ID^E:7.88e-29^RecName: Full=Transforming acidic coiled-coil-containing protein 3;^Eukaryota; Metazoa; Chordata; Craniata; Vertebrata; Euteleostomi; Mammalia; Eutheria; Euarchontoglires; Primates; Haplorrhini; Catarrhini; Hominidae; Homo	PF05010.13^TACC^Transforming acidic coiled-coil-containing protein (TACC)^318-508^E:6.4e-33	.	.	ENOG410YMFS^transforming acidic coiled-coil containing protein	KEGG:hsa:10460`KO:K14283	GO:0005737^cellular_component^cytoplasm`GO:0005829^cellular_component^cytosol`GO:0015630^cellular_component^microtubule cytoskeleton`GO:0005815^cellular_component^microtubule organizing center`GO:0072686^cellular_component^mitotic spindle`GO:0000922^cellular_component^spindle pole`GO:0051301^biological_process^cell division`GO:0008283^biological_process^cell proliferation`GO:0021987^biological_pr…	.	.	.
c161_g1	c161_g1_i1	.	.	.	.	.	.	.	.	.	.	.	.	.	.
c162_g1	c162_g1_i1	.	.	.	.	.	.	.	.	.	.	.	.	.	.
c163_g1	c163_g1_i1	.	.	.	.	.	.	.	.	.	.	.	.	.	.
c164_g1	c164_g1_i1	.	.	.	.	.	.	.	.	.	.	.	.	.	.
c165_g1	c165_g1_i1	.	.	.	.	.	.	.	.	.	.	.	.	.	.
c167_g1	c167_g1_i1	.	.	c167_g1_i1|m.82	1369-1698[+]	.	.	.	.	.	.	.	.	.	.
c168_g1	c168_g1_i1	.	.	c168_g1_i1|m.83	5-307[-]	.	.	.	.	.	.	.	.	.	.
c169_g1	c169_g1_i1	.	.	.	.	.	.	.	.	.	.	.	.	.	.
c170_g1	c170_g1_i1	.	.	.	.	.	.	.	.	.	.	.	.	.	.
c171_g1	c171_g1_i1	F214A_DANRE^F214A_DANRE^Q:903-163,H:726-986^45.556%ID^E:7.82e-57^RecName: Full=Protein FAM214A;^Eukaryota; Metazoa; Chordata; Craniata; Vertebrata; Euteleostomi; Actinopterygii; Neopterygii; Teleostei; Ostariophysi; Cypriniformes; Cyprinidae; Danio	.	c171_g1_i1|m.85	151-1635[-]	F214A_DANRE^F214A_DANRE^Q:245-491,H:726-986^45.556%ID^E:2.17e-57^RecName: Full=Protein FAM214A;^Eukaryota; Metazoa; Chordata; Craniata; Vertebrata; Euteleostomi; Actinopterygii; Neopterygii; Teleostei; Ostariophysi; Cypriniformes; Cyprinidae; Danio	PF13915.5^DUF4210^Domain of unknown function (DUF4210)^303-362^E:2.7e-16`PF13889.5^Chromosome_seg^Chromosome segregation during meiosis^433-492^E:2e-16	.	.	ENOG41115V6^family with sequence similarity 214, member	.	.	.	.	.
c172_g1	c172_g1_i1	LEO1_DANRE^LEO1_DANRE^Q:843-1673,H:331-608^69.176%ID^E:1.77e-122^RecName: Full=RNA polymerase-associated protein LEO1;^Eukaryota; Metazoa; Chordata; Craniata; Vertebrata; Euteleostomi; Actinopterygii; Neopterygii; Teleostei; Ostariophysi; Cypriniformes; Cyprinidae; Danio	.	c172_g1_i1|m.86	3-1787[+]	LEO1_DANRE^LEO1_DANRE^Q:208-587,H:281-638^58.115%ID^E:6.7e-136^RecName: Full=RNA polymerase-associated protein LEO1;^Eukaryota; Metazoa; Chordata; Craniata; Vertebrata; Euteleostomi; Actinopterygii; Neopterygii; Teleostei; Ostariophysi; Cypriniformes; Cyprinidae; Danio	PF04004.12^Leo1^Leo1-like protein^302-464^E:2.1e-50	.	.	ENOG410XRI0^positive regulation of transcription elongation from RNA polymerase II promoter	KEGG:dre:404599`KO:K15177	GO:0016593^cellular_component^Cdc73/Paf1 complex`GO:0005634^cellular_component^nucleus`GO:1990269^molecular_function^RNA polymerase II C-terminal domain phosphoserine binding`GO:0048701^biological_process^embryonic cranial skeleton morphogenesis`GO:0021782^biological_process^glial cell development`GO:0007507^biological_process^heart development`GO:0016570^biological_process^histone modification`G…	GO:0006368^biological_process^transcription elongation from RNA polymerase II promoter`GO:0016570^biological_process^histone modification`GO:0016593^cellular_component^Cdc73/Paf1 complex	.	.
c173_g1	c173_g1_i1	COX1_DROYA^COX1_DROYA^Q:166-1686,H:5-511^66.272%ID^E:0^RecName: Full=Cytochrome c oxidase subunit 1;^Eukaryota; Metazoa; Ecdysozoa; Arthropoda; Hexapoda; Insecta; Pterygota; Neoptera; Holometabola; Diptera; Brachycera; Muscomorpha; Ephydroidea; Drosophilidae; Drosophila; Sophophora	.	c173_g1_i1|m.87	558-920[-]	.	.	.	.	.	.	.	.	.	.
c174_g1	c174_g1_i1	.	.	.	.	.	.	.	.	.	.	.	.	.	.
c176_g1	c176_g1_i1	SNIP1_MOUSE^SNIP1_MOUSE^Q:820-1287,H:212-367^71.154%ID^E:1.89e-72^RecName: Full=Smad nuclear-interacting protein 1;^Eukaryota; Metazoa; Chordata; Craniata; Vertebrata; Euteleostomi; Mammalia; Eutheria; Euarchontoglires; Glires; Rodentia; Myomorpha; Muroidea; Muridae; Murinae; Mus; Mus	.	c176_g1_i1|m.88	1-1311[+]	SNIP1_MOUSE^SNIP1_MOUSE^Q:194-429,H:121-367^53.846%ID^E:5.45e-80^RecName: Full=Smad nuclear-interacting protein 1;^Eukaryota; Metazoa; Chordata; Craniata; Vertebrata; Euteleostomi; Mammalia; Eutheria; Euarchontoglires; Glires; Rodentia; Myomorpha; Muroidea; Muridae; Murinae; Mus; Mus	PF00498.25^FHA^FHA domain^330-410^E:1.7e-17	.	.	ENOG4111F4H^Smad nuclear interacting protein 1	KEGG:mmu:76793`KO:K13108	GO:0005829^cellular_component^cytosol`GO:0005654^cellular_component^nucleoplasm`GO:0005634^cellular_component^nucleus`GO:0003729^molecular_function^mRNA binding`GO:0007249^biological_process^I-kappaB kinase/NF-kappaB signaling`GO:0035196^biological_process^production of miRNAs involved in gene silencing by miRNA`GO:0006355^biological_process^regulation of transcription, DNA-templated	GO:0005515^molecular_function^protein binding	.	.
c176_g1	c176_g1_i2	SNIP1_MOUSE^SNIP1_MOUSE^Q:390-857,H:212-367^71.154%ID^E:2.61e-72^RecName: Full=Smad nuclear-interacting protein 1;^Eukaryota; Metazoa; Chordata; Craniata; Vertebrata; Euteleostomi; Mammalia; Eutheria; Euarchontoglires; Glires; Rodentia; Myomorpha; Muroidea; Muridae; Murinae; Mus; Mus	.	.	.	.	.	.	.	ENOG4111F4H^Smad nuclear interacting protein 1	KEGG:mmu:76793`KO:K13108	GO:0005829^cellular_component^cytosol`GO:0005654^cellular_component^nucleoplasm`GO:0005634^cellular_component^nucleus`GO:0003729^molecular_function^mRNA binding`GO:0007249^biological_process^I-kappaB kinase/NF-kappaB signaling`GO:0035196^biological_process^production of miRNAs involved in gene silencing by miRNA`GO:0006355^biological_process^regulation of transcription, DNA-templated	.	.	.
c177_g1	c177_g1_i1	GARE1_DANRE^GARE1_DANRE^Q:2729-1782,H:11-349^22.753%ID^E:5.02e-06^RecName: Full=GRB2-associated and regulator of MAPK protein 1;^Eukaryota; Metazoa; Chordata; Craniata; Vertebrata; Euteleostomi; Actinopterygii; Neopterygii; Teleostei; Ostariophysi; Cypriniformes; Cyprinidae; Danio	.	c177_g1_i1|m.89	405-2756[-]	GARE1_DANRE^GARE1_DANRE^Q:13-325,H:14-349^22.946%ID^E:4.09e-06^RecName: Full=GRB2-associated and regulator of MAPK protein 1;^Eukaryota; Metazoa; Chordata; Craniata; Vertebrata; Euteleostomi; Actinopterygii; Neopterygii; Teleostei; Ostariophysi; Cypriniformes; Cyprinidae; Danio	PF12736.6^CABIT^Cell-cycle sustaining, positive selection,^31-285^E:1.2e-39	.	.	ENOG410XSPW^Family with sequence similarity 59, member	KEGG:dre:393138	GO:0070064^molecular_function^proline-rich region binding`GO:0071364^biological_process^cellular response to epidermal growth factor stimulus`GO:0007173^biological_process^epidermal growth factor receptor signaling pathway`GO:0051781^biological_process^positive regulation of cell division`GO:0008284^biological_process^positive regulation of cell proliferation`GO:0070374^biological_process^positiv…	.	.	.
c178_g1	c178_g1_i1	.	.	.	.	.	.	.	.	.	.	.	.	.	.
c179_g1	c179_g1_i1	CFAB_BOVIN^CFAB_BOVIN^Q:2254-89,H:28-754^25.912%ID^E:6.07e-63^RecName: Full=Complement factor B;^Eukaryota; Metazoa; Chordata; Craniata; Vertebrata; Euteleostomi; Mammalia; Eutheria; Laurasiatheria; Cetartiodactyla; Ruminantia; Pecora; Bovidae; Bovinae; Bos`CFAB_BOVIN^CFAB_BOVIN^Q:2932-2453,H:57-219^26.437%ID^E:8.17e-07^RecName: Full=Complement factor B;^Eukaryota; Metazoa; Chordata; Craniata; Ve…	.	c179_g1_i1|m.92	80-3112[-]	CFAB_BOVIN^CFAB_BOVIN^Q:287-1008,H:28-754^25.786%ID^E:1.81e-63^RecName: Full=Complement factor B;^Eukaryota; Metazoa; Chordata; Craniata; Vertebrata; Euteleostomi; Mammalia; Eutheria; Laurasiatheria; Cetartiodactyla; Ruminantia; Pecora; Bovidae; Bovinae; Bos`CFAB_BOVIN^CFAB_BOVIN^Q:61-220,H:57-219^26.437%ID^E:5.23e-07^RecName: Full=Complement factor B;^Eukaryota; Metazoa; Chordata; Craniata; Vert…	PF00084.19^Sushi^Sushi repeat (SCR repeat)^31-92^E:0.0011`PF00084.19^Sushi^Sushi repeat (SCR repeat)^97-160^E:1.4e-05`PF00084.19^Sushi^Sushi repeat (SCR repeat)^166-219^E:1.8e-06`PF00084.19^Sushi^Sushi repeat (SCR repeat)^226-284^E:9.5e-11`PF00084.19^Sushi^Sushi repeat (SCR repeat)^289-347^E:4e-05`PF00084.19^Sushi^Sushi repeat (SCR repeat)^352-405^E:5.1e-08`PF00084.19^Sushi^Sushi repeat (SCR repe…	sigP:1^23^0.866^YES	.	COG5640^protease	KEGG:bta:514076`KO:K01335	GO:0005576^cellular_component^extracellular region`GO:0004252^molecular_function^serine-type endopeptidase activity`GO:0006957^biological_process^complement activation, alternative pathway	GO:0004252^molecular_function^serine-type endopeptidase activity`GO:0006508^biological_process^proteolysis	.	.
c179_g1	c179_g1_i2	CFAB_BOVIN^CFAB_BOVIN^Q:2254-89,H:28-754^25.912%ID^E:7.16e-63^RecName: Full=Complement factor B;^Eukaryota; Metazoa; Chordata; Craniata; Vertebrata; Euteleostomi; Mammalia; Eutheria; Laurasiatheria; Cetartiodactyla; Ruminantia; Pecora; Bovidae; Bovinae; Bos`CFAB_BOVIN^CFAB_BOVIN^Q:2932-2453,H:57-219^26.437%ID^E:1.27e-06^RecName: Full=Complement factor B;^Eukaryota; Metazoa; Chordata; Craniata; Ve…	.	c179_g1_i2|m.94	80-3229[-]	CFAB_BOVIN^CFAB_BOVIN^Q:326-1047,H:28-754^25.912%ID^E:3.49e-63^RecName: Full=Complement factor B;^Eukaryota; Metazoa; Chordata; Craniata; Vertebrata; Euteleostomi; Mammalia; Eutheria; Laurasiatheria; Cetartiodactyla; Ruminantia; Pecora; Bovidae; Bovinae; Bos`CFAB_BOVIN^CFAB_BOVIN^Q:100-259,H:57-219^26.437%ID^E:7.86e-07^RecName: Full=Complement factor B;^Eukaryota; Metazoa; Chordata; Craniata; Ver…	PF00057.17^Ldl_recept_a^Low-density lipoprotein receptor domain class A^32-66^E:1.8e-11`PF00084.19^Sushi^Sushi repeat (SCR repeat)^70-131^E:0.0011`PF00084.19^Sushi^Sushi repeat (SCR repeat)^136-199^E:1.5e-05`PF00084.19^Sushi^Sushi repeat (SCR repeat)^205-258^E:1.9e-06`PF00084.19^Sushi^Sushi repeat (SCR repeat)^265-323^E:1e-10`PF00084.19^Sushi^Sushi repeat (SCR repeat)^328-386^E:4.2e-05`PF00084.19…	sigP:1^23^0.874^YES	.	COG5640^protease	KEGG:bta:514076`KO:K01335	GO:0005576^cellular_component^extracellular region`GO:0004252^molecular_function^serine-type endopeptidase activity`GO:0006957^biological_process^complement activation, alternative pathway	GO:0005515^molecular_function^protein binding`GO:0004252^molecular_function^serine-type endopeptidase activity`GO:0006508^biological_process^proteolysis	.	.
c180_g1	c180_g1_i1	MBD5_HUMAN^MBD5_HUMAN^Q:1464-1658,H:19-83^56.923%ID^E:8.96e-16^RecName: Full=Methyl-CpG-binding domain protein 5;^Eukaryota; Metazoa; Chordata; Craniata; Vertebrata; Euteleostomi; Mammalia; Eutheria; Euarchontoglires; Primates; Haplorrhini; Catarrhini; Hominidae; Homo	.	c180_g1_i1|m.96	981-1673[+]	MBD5_HUMAN^MBD5_HUMAN^Q:162-226,H:19-83^56.923%ID^E:7.67e-18^RecName: Full=Methyl-CpG-binding domain protein 5;^Eukaryota; Metazoa; Chordata; Craniata; Vertebrata; Euteleostomi; Mammalia; Eutheria; Euarchontoglires; Primates; Haplorrhini; Catarrhini; Hominidae; Homo	.	.	.	ENOG410XR1J^methyl-CpG binding domain protein 5	KEGG:hsa:55777	GO:0010369^cellular_component^chromocenter`GO:0070062^cellular_component^extracellular exosome`GO:0030496^cellular_component^midbody`GO:0005654^cellular_component^nucleoplasm`GO:0005634^cellular_component^nucleus`GO:0003682^molecular_function^chromatin binding`GO:0042593^biological_process^glucose homeostasis`GO:0007399^biological_process^nervous system development`GO:0060399^biological_process^p…	.	.	.
c180_g1	c180_g1_i2	MBD5_HUMAN^MBD5_HUMAN^Q:861-1055,H:19-83^56.923%ID^E:1.49e-16^RecName: Full=Methyl-CpG-binding domain protein 5;^Eukaryota; Metazoa; Chordata; Craniata; Vertebrata; Euteleostomi; Mammalia; Eutheria; Euarchontoglires; Primates; Haplorrhini; Catarrhini; Hominidae; Homo	.	c180_g1_i2|m.97	378-1070[+]	MBD5_HUMAN^MBD5_HUMAN^Q:162-226,H:19-83^56.923%ID^E:7.67e-18^RecName: Full=Methyl-CpG-binding domain protein 5;^Eukaryota; Metazoa; Chordata; Craniata; Vertebrata; Euteleostomi; Mammalia; Eutheria; Euarchontoglires; Primates; Haplorrhini; Catarrhini; Hominidae; Homo	.	.	.	ENOG410XR1J^methyl-CpG binding domain protein 5	KEGG:hsa:55777	GO:0010369^cellular_component^chromocenter`GO:0070062^cellular_component^extracellular exosome`GO:0030496^cellular_component^midbody`GO:0005654^cellular_component^nucleoplasm`GO:0005634^cellular_component^nucleus`GO:0003682^molecular_function^chromatin binding`GO:0042593^biological_process^glucose homeostasis`GO:0007399^biological_process^nervous system development`GO:0060399^biological_process^p…	.	.	.
c181_g1	c181_g1_i1	.	.	c181_g1_i1|m.98	71-1222[-]	.	PF17175.3^MOLO1^Modulator of levamisole receptor-1^40-153^E:1.4e-25`PF04536.13^TPM_phosphatase^TPM domain^122-200^E:4.9e-07	sigP:1^18^0.764^YES	.	.	.	.	GO:0005892^cellular_component^acetylcholine-gated channel complex	.	.
c182_g1	c182_g1_i1	.	.	.	.	.	.	.	.	.	.	.	.	.	.
c183_g1	c183_g1_i1	.	.	.	.	.	.	.	.	.	.	.	.	.	.
c184_g1	c184_g1_i1	KI13A_HUMAN^KI13A_HUMAN^Q:2-736,H:1228-1467^44.715%ID^E:1.07e-54^RecName: Full=Kinesin-like protein KIF13A;^Eukaryota; Metazoa; Chordata; Craniata; Vertebrata; Euteleostomi; Mammalia; Eutheria; Euarchontoglires; Primates; Haplorrhini; Catarrhini; Hominidae; Homo	.	c184_g1_i1|m.100	2-736[+]	KI13A_HUMAN^KI13A_HUMAN^Q:1-245,H:1228-1467^44.882%ID^E:6.88e-61^RecName: Full=Kinesin-like protein KIF13A;^Eukaryota; Metazoa; Chordata; Craniata; Vertebrata; Euteleostomi; Mammalia; Eutheria; Euarchontoglires; Primates; Haplorrhini; Catarrhini; Hominidae; Homo	PF12473.7^DUF3694^Kinesin protein^1-55^E:1.9e-15	.	.	COG5059^Kinesin family member	KEGG:hsa:63971`KO:K17914	GO:0005813^cellular_component^centrosome`GO:0010008^cellular_component^endosome membrane`GO:0005871^cellular_component^kinesin complex`GO:0005874^cellular_component^microtubule`GO:0030496^cellular_component^midbody`GO:0032588^cellular_component^trans-Golgi network membrane`GO:0005524^molecular_function^ATP binding`GO:0016887^molecular_function^ATPase activity`GO:0008017^molecular_function^microtu…	.	.	.
c184_g1	c184_g1_i2	KI13A_HUMAN^KI13A_HUMAN^Q:2-571,H:1228-1396^51.579%ID^E:1.46e-50^RecName: Full=Kinesin-like protein KIF13A;^Eukaryota; Metazoa; Chordata; Craniata; Vertebrata; Euteleostomi; Mammalia; Eutheria; Euarchontoglires; Primates; Haplorrhini; Catarrhini; Hominidae; Homo	.	c184_g1_i2|m.101	2-799[+]	KI13A_HUMAN^KI13A_HUMAN^Q:1-266,H:1228-1467^41.818%ID^E:1.03e-56^RecName: Full=Kinesin-like protein KIF13A;^Eukaryota; Metazoa; Chordata; Craniata; Vertebrata; Euteleostomi; Mammalia; Eutheria; Euarchontoglires; Primates; Haplorrhini; Catarrhini; Hominidae; Homo	PF12473.7^DUF3694^Kinesin protein^1-55^E:2.2e-15	.	.	COG5059^Kinesin family member	KEGG:hsa:63971`KO:K17914	GO:0005813^cellular_component^centrosome`GO:0010008^cellular_component^endosome membrane`GO:0005871^cellular_component^kinesin complex`GO:0005874^cellular_component^microtubule`GO:0030496^cellular_component^midbody`GO:0032588^cellular_component^trans-Golgi network membrane`GO:0005524^molecular_function^ATP binding`GO:0016887^molecular_function^ATPase activity`GO:0008017^molecular_function^microtu…	.	.	.
c185_g1	c185_g1_i1	.	.	.	.	.	.	.	.	.	.	.	.	.	.
c187_g1	c187_g1_i1	.	.	.	.	.	.	.	.	.	.	.	.	.	.
c188_g1	c188_g1_i1	.	.	.	.	.	.	.	.	.	.	.	.	.	.
c189_g1	c189_g1_i1	.	.	.	.	.	.	.	.	.	.	.	.	.	.
c190_g1	c190_g1_i1	.	.	.	.	.	.	.	.	.	.	.	.	.	.
c191_g1	c191_g1_i1	.	.	.	.	.	.	.	.	.	.	.	.	.	.
c193_g1	c193_g1_i1	.	.	.	.	.	.	.	.	.	.	.	.	.	.
c194_g1	c194_g1_i1	.	.	.	.	.	.	.	.	.	.	.	.	.	.
c195_g1	c195_g1_i1	.	.	.	.	.	.	.	.	.	.	.	.	.	.
c196_g1	c196_g1_i1	ELMO3_RAT^ELMO3_RAT^Q:68-280,H:6-74^53.521%ID^E:9.93e-21^RecName: Full=Engulfment and cell motility protein 3;^Eukaryota; Metazoa; Chordata; Craniata; Vertebrata; Euteleostomi; Mammalia; Eutheria; Euarchontoglires; Glires; Rodentia; Myomorpha; Muroidea; Muridae; Murinae; Rattus	.	.	.	.	.	.	.	ENOG410XPKN^Engulfment and cell motility	KEGG:rno:291962`KO:K19241	GO:0005737^cellular_component^cytoplasm`GO:0017124^molecular_function^SH3 domain binding`GO:0006915^biological_process^apoptotic process`GO:0016477^biological_process^cell migration`GO:0006909^biological_process^phagocytosis	.	.	.
c197_g1	c197_g1_i1	.	.	.	.	.	.	.	.	.	.	.	.	.	.
c198_g1	c198_g1_i1	.	.	.	.	.	.	.	.	.	.	.	.	.	.
c199_g1	c199_g1_i1	.	.	.	.	.	.	.	.	.	.	.	.	.	.
c200_g1	c200_g1_i1	UTR7_ARATH^UTR7_ARATH^Q:184-1068,H:14-308^35.41%ID^E:1.28e-50^RecName: Full=UDP-galactose/UDP-glucose transporter 7 {ECO:0000303|PubMed:22933714};^Eukaryota; Viridiplantae; Streptophyta; Embryophyta; Tracheophyta; Spermatophyta; Magnoliophyta; eudicotyledons; Gunneridae; Pentapetalae; rosids; malvids; Brassicales; Brassicaceae; Camelineae; Arabidopsis	.	c200_g1_i1|m.103	70-1107[+]	UTR7_ARATH^UTR7_ARATH^Q:39-333,H:14-308^35.41%ID^E:3.1e-51^RecName: Full=UDP-galactose/UDP-glucose transporter 7 {ECO:0000303|PubMed:22933714};^Eukaryota; Viridiplantae; Streptophyta; Embryophyta; Tracheophyta; Spermatophyta; Magnoliophyta; eudicotyledons; Gunneridae; Pentapetalae; rosids; malvids; Brassicales; Brassicaceae; Camelineae; Arabidopsis	PF03151.15^TPT^Triose-phosphate Transporter family^48-324^E:4.9e-11	.	.	COG5070^Solute carrier family 35	KEGG:ath:AT4G31600`KO:K15281	GO:0005794^cellular_component^Golgi apparatus`GO:0000139^cellular_component^Golgi membrane`GO:0016021^cellular_component^integral component of membrane`GO:0005459^molecular_function^UDP-galactose transmembrane transporter activity`GO:0005460^molecular_function^UDP-glucose transmembrane transporter activity`GO:0008643^biological_process^carbohydrate transport`GO:0048527^biological_process^lateral …	.	.	.
c201_g1	c201_g1_i1	.	.	.	.	.	.	.	.	.	.	.	.	.	.
c201_g1	c201_g1_i2	.	.	.	.	.	.	.	.	.	.	.	.	.	.
c203_g1	c203_g1_i1	.	.	.	.	.	.	.	.	.	.	.	.	.	.
c204_g1	c204_g1_i1	.	.	.	.	.	.	.	.	.	.	.	.	.	.
c205_g1	c205_g1_i1	.	.	.	.	.	.	.	.	.	.	.	.	.	.
c206_g1	c206_g1_i1	.	.	.	.	.	.	.	.	.	.	.	.	.	.
c208_g1	c208_g1_i1	.	.	.	.	.	.	.	.	.	.	.	.	.	.
c208_g1	c208_g1_i2	.	.	.	.	.	.	.	.	.	.	.	.	.	.
c209_g1	c209_g1_i1	.	.	.	.	.	.	.	.	.	.	.	.	.	.
c210_g1	c210_g1_i1	.	.	.	.	.	.	.	.	.	.	.	.	.	.
c210_g1	c210_g1_i2	.	.	c210_g1_i2|m.104	128-508[+]	.	.	.	.	.	.	.	.	.	.
c211_g1	c211_g1_i1	.	.	.	.	.	.	.	.	.	.	.	.	.	.
c212_g1	c212_g1_i1	SIDT1_HUMAN^SIDT1_HUMAN^Q:227-508,H:35-131^35.052%ID^E:8.74e-09^RecName: Full=SID1 transmembrane family member 1;^Eukaryota; Metazoa; Chordata; Craniata; Vertebrata; Euteleostomi; Mammalia; Eutheria; Euarchontoglires; Primates; Haplorrhini; Catarrhini; Hominidae; Homo	.	c212_g1_i1|m.105	2-550[+]	SIDT1_HUMAN^SIDT1_HUMAN^Q:76-169,H:35-131^35.052%ID^E:7.87e-09^RecName: Full=SID1 transmembrane family member 1;^Eukaryota; Metazoa; Chordata; Craniata; Vertebrata; Euteleostomi; Mammalia; Eutheria; Euarchontoglires; Primates; Haplorrhini; Catarrhini; Hominidae; Homo	.	.	.	ENOG410XPBN^SID1 transmembrane family member	KEGG:hsa:54847	GO:0016021^cellular_component^integral component of membrane`GO:0003723^molecular_function^RNA binding`GO:0051033^molecular_function^RNA transmembrane transporter activity`GO:0033227^biological_process^dsRNA transport	.	.	.
c213_g1	c213_g1_i1	.	.	.	.	.	.	.	.	.	.	.	.	.	.
c214_g1	c214_g1_i1	UBE2W_XENTR^UBE2W_XENTR^Q:793-344,H:1-150^80%ID^E:2.26e-89^RecName: Full=Ubiquitin-conjugating enzyme E2 W;^Eukaryota; Metazoa; Chordata; Craniata; Vertebrata; Euteleostomi; Amphibia; Batrachia; Anura; Pipoidea; Pipidae; Xenopodinae; Xenopus; Silurana	.	c214_g1_i1|m.107	338-793[-]	UBE2W_XENTR^UBE2W_XENTR^Q:1-150,H:1-150^80%ID^E:5.51e-92^RecName: Full=Ubiquitin-conjugating enzyme E2 W;^Eukaryota; Metazoa; Chordata; Craniata; Vertebrata; Euteleostomi; Amphibia; Batrachia; Anura; Pipoidea; Pipidae; Xenopodinae; Xenopus; Silurana	PF00179.25^UQ_con^Ubiquitin-conjugating enzyme^7-140^E:5.4e-34	.	.	.	KEGG:xtr:548886`KO:K10688	GO:0005737^cellular_component^cytoplasm`GO:0005634^cellular_component^nucleus`GO:0005524^molecular_function^ATP binding`GO:0061630^molecular_function^ubiquitin protein ligase activity`GO:0031625^molecular_function^ubiquitin protein ligase binding`GO:0004842^molecular_function^ubiquitin-protein transferase activity`GO:0071218^biological_process^cellular response to misfolded protein`GO:0006281^bio…	.	.	.
c216_g1	c216_g1_i1	.	.	.	.	.	.	.	.	.	.	.	.	.	.
c218_g1	c218_g1_i1	.	.	.	.	.	.	.	.	.	.	.	.	.	.
c219_g1	c219_g1_i1	.	.	.	.	.	.	.	.	.	.	.	.	.	.
c220_g1	c220_g1_i1	.	.	.	.	.	.	.	.	.	.	.	.	.	.
c221_g1	c221_g1_i1	.	.	.	.	.	.	.	.	.	.	.	.	.	.
c221_g1	c221_g1_i2	.	.	.	.	.	.	.	.	.	.	.	.	.	.
c223_g1	c223_g1_i1	.	.	.	.	.	.	.	.	.	.	.	.	.	.
c224_g1	c224_g1_i1	.	.	.	.	.	.	.	.	.	.	.	.	.	.
c225_g1	c225_g1_i1	.	.	.	.	.	.	.	.	.	.	.	.	.	.
c227_g1	c227_g1_i1	.	.	.	.	.	.	.	.	.	.	.	.	.	.
c229_g1	c229_g1_i1	SUGP1_HUMAN^SUGP1_HUMAN^Q:590-1543,H:254-629^41.489%ID^E:2.02e-78^RecName: Full=SURP and G-patch domain-containing protein 1;^Eukaryota; Metazoa; Chordata; Craniata; Vertebrata; Euteleostomi; Mammalia; Eutheria; Euarchontoglires; Primates; Haplorrhini; Catarrhini; Hominidae; Homo`SUGP1_HUMAN^SUGP1_HUMAN^Q:251-892,H:32-280^25.882%ID^E:9.19e-07^RecName: Full=SURP and G-patch domain-containing prote…	.	c229_g1_i1|m.109	194-1594[+]	SUGP1_HUMAN^SUGP1_HUMAN^Q:133-466,H:254-645^43.878%ID^E:1.16e-94^RecName: Full=SURP and G-patch domain-containing protein 1;^Eukaryota; Metazoa; Chordata; Craniata; Vertebrata; Euteleostomi; Mammalia; Eutheria; Euarchontoglires; Primates; Haplorrhini; Catarrhini; Hominidae; Homo`SUGP1_HUMAN^SUGP1_HUMAN^Q:20-233,H:32-280^25.882%ID^E:4.9e-07^RecName: Full=SURP and G-patch domain-containing protein …	PF01805.19^Surp^Surp module^145-193^E:3.8e-06`PF01585.22^G-patch^G-patch domain^384-425^E:4.9e-13	.	.	ENOG410ZSH4^RNA splicing	KEGG:hsa:57794`KO:K13096	GO:0005654^cellular_component^nucleoplasm`GO:0005681^cellular_component^spliceosomal complex`GO:0003723^molecular_function^RNA binding`GO:0000398^biological_process^mRNA splicing, via spliceosome	GO:0003723^molecular_function^RNA binding`GO:0006396^biological_process^RNA processing`GO:0003676^molecular_function^nucleic acid binding	.	.
c230_g1	c230_g1_i1	.	.	.	.	.	.	.	.	.	.	.	.	.	.
c231_g1	c231_g1_i1	FKBP6_BOVIN^FKBP6_BOVIN^Q:288-1226,H:17-325^33.546%ID^E:3.4e-48^RecName: Full=Inactive peptidyl-prolyl cis-trans isomerase FKBP6;^Eukaryota; Metazoa; Chordata; Craniata; Vertebrata; Euteleostomi; Mammalia; Eutheria; Laurasiatheria; Cetartiodactyla; Ruminantia; Pecora; Bovidae; Bovinae; Bos	.	c231_g1_i1|m.111	78-1418[+]	FKBP6_BOVIN^FKBP6_BOVIN^Q:71-383,H:17-325^33.546%ID^E:3.23e-54^RecName: Full=Inactive peptidyl-prolyl cis-trans isomerase FKBP6;^Eukaryota; Metazoa; Chordata; Craniata; Vertebrata; Euteleostomi; Mammalia; Eutheria; Laurasiatheria; Cetartiodactyla; Ruminantia; Pecora; Bovidae; Bovinae; Bos	PF00254.27^FKBP_C^FKBP-type peptidyl-prolyl cis-trans isomerase^106-193^E:4.4e-17`PF13176.5^TPR_7^Tetratricopeptide repeat^311-343^E:0.0029	.	.	COG0545^Peptidyl-prolyl cis-trans isomerase	KEGG:bta:537921`KO:K09572	GO:0005737^cellular_component^cytoplasm`GO:0005829^cellular_component^cytosol`GO:0000795^cellular_component^synaptonemal complex`GO:0005528^molecular_function^FK506 binding`GO:0051879^molecular_function^Hsp90 protein binding`GO:0042802^molecular_function^identical protein binding`GO:0003755^molecular_function^peptidyl-prolyl cis-trans isomerase activity`GO:0030154^biological_process^cell differen…	GO:0005515^molecular_function^protein binding	.	.
c232_g1	c232_g1_i1	.	.	.	.	.	.	.	.	.	.	.	.	.	.
c233_g1	c233_g1_i1	.	.	.	.	.	.	.	.	.	.	.	.	.	.
c234_g1	c234_g1_i1	.	.	.	.	.	.	.	.	.	.	.	.	.	.
c235_g1	c235_g1_i1	GCSH_MOUSE^GCSH_MOUSE^Q:149-553,H:36-170^59.259%ID^E:3.66e-52^RecName: Full=Glycine cleavage system H protein, mitochondrial {ECO:0000305};^Eukaryota; Metazoa; Chordata; Craniata; Vertebrata; Euteleostomi; Mammalia; Eutheria; Euarchontoglires; Glires; Rodentia; Myomorpha; Muroidea; Muridae; Murinae; Mus; Mus	.	c235_g1_i1|m.112	2-556[+]	GCSH_MOUSE^GCSH_MOUSE^Q:50-184,H:36-170^59.259%ID^E:1.99e-52^RecName: Full=Glycine cleavage system H protein, mitochondrial {ECO:0000305};^Eukaryota; Metazoa; Chordata; Craniata; Vertebrata; Euteleostomi; Mammalia; Eutheria; Euarchontoglires; Glires; Rodentia; Myomorpha; Muroidea; Muridae; Murinae; Mus; Mus	PF01597.18^GCV_H^Glycine cleavage H-protein^62-181^E:5.7e-44	.	.	COG0509^The glycine cleavage system catalyzes the degradation of glycine. The H protein shuttles the methylamine group of glycine from the P protein to the T protein (By similarity)	KEGG:mmu:68133`KO:K02437	GO:0005960^cellular_component^glycine cleavage complex`GO:0005739^cellular_component^mitochondrion`GO:0004047^molecular_function^aminomethyltransferase activity`GO:0019899^molecular_function^enzyme binding`GO:0019464^biological_process^glycine decarboxylation via glycine cleavage system`GO:0009249^biological_process^protein lipoylation	.	.	.
c235_g1	c235_g1_i2	GCSH_MOUSE^GCSH_MOUSE^Q:16-171,H:118-169^63.462%ID^E:1.44e-16^RecName: Full=Glycine cleavage system H protein, mitochondrial {ECO:0000305};^Eukaryota; Metazoa; Chordata; Craniata; Vertebrata; Euteleostomi; Mammalia; Eutheria; Euarchontoglires; Glires; Rodentia; Myomorpha; Muroidea; Muridae; Murinae; Mus; Mus	.	.	.	.	.	.	.	COG0509^The glycine cleavage system catalyzes the degradation of glycine. The H protein shuttles the methylamine group of glycine from the P protein to the T protein (By similarity)	KEGG:mmu:68133`KO:K02437	GO:0005960^cellular_component^glycine cleavage complex`GO:0005739^cellular_component^mitochondrion`GO:0004047^molecular_function^aminomethyltransferase activity`GO:0019899^molecular_function^enzyme binding`GO:0019464^biological_process^glycine decarboxylation via glycine cleavage system`GO:0009249^biological_process^protein lipoylation	.	.	.
c236_g1	c236_g1_i1	.	.	.	.	.	.	.	.	.	.	.	.	.	.
c237_g1	c237_g1_i1	.	.	.	.	.	.	.	.	.	.	.	.	.	.
c238_g1	c238_g1_i1	.	.	.	.	.	.	.	.	.	.	.	.	.	.
c239_g1	c239_g1_i1	.	.	.	.	.	.	.	.	.	.	.	.	.	.
c242_g1	c242_g1_i1	.	.	.	.	.	.	.	.	.	.	.	.	.	.
c243_g1	c243_g1_i1	.	.	.	.	.	.	.	.	.	.	.	.	.	.
c244_g1	c244_g1_i1	.	.	.	.	.	.	.	.	.	.	.	.	.	.
c244_g1	c244_g1_i2	.	.	.	.	.	.	.	.	.	.	.	.	.	.
c245_g1	c245_g1_i1	.	.	.	.	.	.	.	.	.	.	.	.	.	.
c246_g1	c246_g1_i1	PTN21_MOUSE^PTN21_MOUSE^Q:1143-160,H:846-1176^54.328%ID^E:6.34e-113^RecName: Full=Tyrosine-protein phosphatase non-receptor type 21;^Eukaryota; Metazoa; Chordata; Craniata; Vertebrata; Euteleostomi; Mammalia; Eutheria; Euarchontoglires; Glires; Rodentia; Myomorpha; Muroidea; Muridae; Murinae; Mus; Mus`PTN21_MOUSE^PTN21_MOUSE^Q:3006-2689,H:203-308^41.509%ID^E:1.53e-22^RecName: Full=Tyrosine-protei…	.	c246_g1_i1|m.113	157-3030[-]	PTN14_MOUSE^PTN14_MOUSE^Q:9-957,H:201-1189^31.494%ID^E:6.45e-122^RecName: Full=Tyrosine-protein phosphatase non-receptor type 14;^Eukaryota; Metazoa; Chordata; Craniata; Vertebrata; Euteleostomi; Mammalia; Eutheria; Euarchontoglires; Glires; Rodentia; Myomorpha; Muroidea; Muridae; Murinae; Mus; Mus	PF09380.9^FERM_C^FERM C-terminal PH-like domain^32-115^E:2.5e-12`PF00102.26^Y_phosphatase^Protein-tyrosine phosphatase^705-948^E:6.9e-70	.	.	COG5599^protein tyrosine phosphatase	KEGG:mmu:19250`KO:K18025	GO:0005737^cellular_component^cytoplasm`GO:0005856^cellular_component^cytoskeleton`GO:0005654^cellular_component^nucleoplasm`GO:0005634^cellular_component^nucleus`GO:0004725^molecular_function^protein tyrosine phosphatase activity`GO:0030971^molecular_function^receptor tyrosine kinase binding`GO:0003712^molecular_function^transcription coregulator activity`GO:0001946^biological_process^lymphangio…	GO:0004725^molecular_function^protein tyrosine phosphatase activity`GO:0006470^biological_process^protein dephosphorylation	.	.
c247_g1	c247_g1_i1	PCOC1_HUMAN^PCOC1_HUMAN^Q:2-232,H:200-277^43.59%ID^E:3.48e-11^RecName: Full=Procollagen C-endopeptidase enhancer 1;^Eukaryota; Metazoa; Chordata; Craniata; Vertebrata; Euteleostomi; Mammalia; Eutheria; Euarchontoglires; Primates; Haplorrhini; Catarrhini; Hominidae; Homo	.	.	.	.	.	.	.	ENOG410Y9AW^procollagen C-endopeptidase enhancer	KEGG:hsa:5118	GO:0070062^cellular_component^extracellular exosome`GO:0005576^cellular_component^extracellular region`GO:0005615^cellular_component^extracellular space`GO:0005518^molecular_function^collagen binding`GO:0008201^molecular_function^heparin binding`GO:0016504^molecular_function^peptidase activator activity`GO:1990830^biological_process^cellular response to leukemia inhibitory factor`GO:0007275^biolo…	.	.	.
c247_g2	c247_g2_i1	TLL1_CHICK^TLL1_CHICK^Q:1365-3182,H:344-991^32.576%ID^E:2.4e-105^RecName: Full=Tolloid-like protein 1;^Eukaryota; Metazoa; Chordata; Craniata; Vertebrata; Euteleostomi; Archelosauria; Archosauria; Dinosauria; Saurischia; Theropoda; Coelurosauria; Aves; Neognathae; Galloanserae; Galliformes; Phasianidae; Phasianinae; Gallus`TLL1_CHICK^TLL1_CHICK^Q:1713-3347,H:345-932^31.27%ID^E:3.31e-85^RecName: F…	.	c247_g2_i1|m.114	81-3347[+]	TLL1_CHICK^TLL1_CHICK^Q:429-1034,H:344-991^32.576%ID^E:2.75e-105^RecName: Full=Tolloid-like protein 1;^Eukaryota; Metazoa; Chordata; Craniata; Vertebrata; Euteleostomi; Archelosauria; Archosauria; Dinosauria; Saurischia; Theropoda; Coelurosauria; Aves; Neognathae; Galloanserae; Galliformes; Phasianidae; Phasianinae; Gallus`TLL1_CHICK^TLL1_CHICK^Q:545-1089,H:345-932^31.27%ID^E:6.01e-85^RecName: Fu…	PF00059.20^Lectin_C^Lectin C-type domain^59-159^E:5e-17`PF00059.20^Lectin_C^Lectin C-type domain^198-304^E:3.1e-21`PF00047.24^ig^Immunoglobulin domain^330-417^E:1.8e-09`PF13927.5^Ig_3^Immunoglobulin domain^331-407^E:6.5e-10`PF07679.15^I-set^Immunoglobulin I-set domain^334-407^E:5.6e-07`PF00431.19^CUB^CUB domain^430-539^E:1.9e-28`PF00431.19^CUB^CUB domain^545-654^E:1.5e-31`PF00431.19^CUB^CUB domai…	sigP:1^24^0.768^YES	.	ENOG410ZPX7^Meprin A	.	GO:0005576^cellular_component^extracellular region`GO:0005509^molecular_function^calcium ion binding`GO:0004222^molecular_function^metalloendopeptidase activity`GO:0008270^molecular_function^zinc ion binding`GO:0030154^biological_process^cell differentiation`GO:0007275^biological_process^multicellular organism development	.	.	.
c248_g1	c248_g1_i1	YMD2_CAEEL^YMD2_CAEEL^Q:31-600,H:224-416^28.643%ID^E:7.39e-19^RecName: Full=Uncharacterized protein F54H12.2;^Eukaryota; Metazoa; Ecdysozoa; Nematoda; Chromadorea; Rhabditida; Rhabditoidea; Rhabditidae; Peloderinae; Caenorhabditis	.	c248_g1_i1|m.116	1-612[+]	YMD2_CAEEL^YMD2_CAEEL^Q:11-200,H:224-416^28.643%ID^E:2.96e-20^RecName: Full=Uncharacterized protein F54H12.2;^Eukaryota; Metazoa; Ecdysozoa; Nematoda; Chromadorea; Rhabditida; Rhabditoidea; Rhabditidae; Peloderinae; Caenorhabditis	.	.	.	ENOG4110V5U^deoxyribonucleoside diphosphate metabolic process	KEGG:cel:CELE_F54H12.2	GO:0005971^cellular_component^ribonucleoside-diphosphate reductase complex`GO:0004748^molecular_function^ribonucleoside-diphosphate reductase activity, thioredoxin disulfide as acceptor`GO:0009263^biological_process^deoxyribonucleotide biosynthetic process	.	.	.
c249_g1	c249_g1_i1	VAMP7_CHICK^VAMP7_CHICK^Q:2918-2265,H:1-218^68.349%ID^E:4.13e-90^RecName: Full=Vesicle-associated membrane protein 7;^Eukaryota; Metazoa; Chordata; Craniata; Vertebrata; Euteleostomi; Archelosauria; Archosauria; Dinosauria; Saurischia; Theropoda; Coelurosauria; Aves; Neognathae; Galloanserae; Galliformes; Phasianidae; Phasianinae; Gallus	.	c249_g1_i1|m.118	2262-2918[-]	VAMP7_CHICK^VAMP7_CHICK^Q:1-218,H:1-218^68.349%ID^E:2.57e-102^RecName: Full=Vesicle-associated membrane protein 7;^Eukaryota; Metazoa; Chordata; Craniata; Vertebrata; Euteleostomi; Archelosauria; Archosauria; Dinosauria; Saurischia; Theropoda; Coelurosauria; Aves; Neognathae; Galloanserae; Galliformes; Phasianidae; Phasianinae; Gallus	PF13774.5^Longin^Regulated-SNARE-like domain^30-107^E:4.5e-27`PF00957.20^Synaptobrevin^Synaptobrevin^123-210^E:6.9e-32	.	.	COG5143^Vesicle-associated membrane protein	KEGG:gga:422297`KO:K08515	GO:0045177^cellular_component^apical part of cell`GO:0035577^cellular_component^azurophil granule membrane`GO:0030054^cellular_component^cell junction`GO:0009986^cellular_component^cell surface`GO:0005789^cellular_component^endoplasmic reticulum membrane`GO:0016021^cellular_component^integral component of membrane`GO:0030027^cellular_component^lamellipodium`GO:0031902^cellular_component^late endo…	GO:0016192^biological_process^vesicle-mediated transport`GO:0016021^cellular_component^integral component of membrane	.	.
c251_g1	c251_g1_i1	.	.	.	.	.	.	.	.	.	.	.	.	.	.
c252_g1	c252_g1_i1	.	.	c252_g1_i1|m.119	427-735[+]	.	.	.	.	.	.	.	.	.	.
c252_g1	c252_g1_i2	.	.	c252_g1_i2|m.120	442-942[+]	.	.	.	.	.	.	.	.	.	.
c253_g1	c253_g1_i1	.	.	.	.	.	.	.	.	.	.	.	.	.	.
c254_g1	c254_g1_i1	TYY1_HUMAN^TYY1_HUMAN^Q:398-1249,H:82-411^65.152%ID^E:3.39e-118^RecName: Full=Transcriptional repressor protein YY1;^Eukaryota; Metazoa; Chordata; Craniata; Vertebrata; Euteleostomi; Mammalia; Eutheria; Euarchontoglires; Primates; Haplorrhini; Catarrhini; Hominidae; Homo	.	c254_g1_i1|m.122	245-1402[+]	TYY1_HUMAN^TYY1_HUMAN^Q:23-335,H:22-411^57.868%ID^E:1.88e-134^RecName: Full=Transcriptional repressor protein YY1;^Eukaryota; Metazoa; Chordata; Craniata; Vertebrata; Euteleostomi; Mammalia; Eutheria; Euarchontoglires; Primates; Haplorrhini; Catarrhini; Hominidae; Homo	PF00096.25^zf-C2H2^Zinc finger, C2H2 type^249-271^E:0.00033`PF00096.25^zf-C2H2^Zinc finger, C2H2 type^277-301^E:0.0092`PF00096.25^zf-C2H2^Zinc finger, C2H2 type^307-331^E:2.1e-05	.	.	COG5048^Zinc finger protein	KEGG:hsa:7528`KO:K09201	GO:0005737^cellular_component^cytoplasm`GO:0031011^cellular_component^Ino80 complex`GO:0016363^cellular_component^nuclear matrix`GO:0005654^cellular_component^nucleoplasm`GO:0005634^cellular_component^nucleus`GO:0031519^cellular_component^PcG protein complex`GO:0005667^cellular_component^transcription factor complex`GO:0003677^molecular_function^DNA binding`GO:0003700^molecular_function^DNA-bindi…	GO:0003676^molecular_function^nucleic acid binding	.	.
c255_g1	c255_g1_i1	AMPN_CHICK^AMPN_CHICK^Q:501-3104,H:80-967^41.685%ID^E:0^RecName: Full=Aminopeptidase Ey {ECO:0000303|PubMed:9734335};^Eukaryota; Metazoa; Chordata; Craniata; Vertebrata; Euteleostomi; Archelosauria; Archosauria; Dinosauria; Saurischia; Theropoda; Coelurosauria; Aves; Neognathae; Galloanserae; Galliformes; Phasianidae; Phasianinae; Gallus	.	c255_g1_i1|m.123	237-3113[+]	AMPN_CHICK^AMPN_CHICK^Q:89-956,H:80-967^41.685%ID^E:0^RecName: Full=Aminopeptidase Ey {ECO:0000303|PubMed:9734335};^Eukaryota; Metazoa; Chordata; Craniata; Vertebrata; Euteleostomi; Archelosauria; Archosauria; Dinosauria; Saurischia; Theropoda; Coelurosauria; Aves; Neognathae; Galloanserae; Galliformes; Phasianidae; Phasianinae; Gallus	PF01433.19^Peptidase_M1^Peptidase family M1 domain^299-534^E:1.2e-91`PF11838.7^ERAP1_C^ERAP1-like C-terminal domain^614-936^E:4e-85	.	.	.	KEGG:gga:395667`KO:K11140	GO:0005737^cellular_component^cytoplasm`GO:0005793^cellular_component^endoplasmic reticulum-Golgi intermediate compartment`GO:0009897^cellular_component^external side of plasma membrane`GO:0070062^cellular_component^extracellular exosome`GO:0016021^cellular_component^integral component of membrane`GO:0005886^cellular_component^plasma membrane`GO:0070006^molecular_function^metalloaminopeptidase ac…	GO:0008237^molecular_function^metallopeptidase activity`GO:0008270^molecular_function^zinc ion binding	.	.
c256_g1	c256_g1_i1	.	.	.	.	.	.	.	.	.	.	.	.	.	.
c258_g1	c258_g1_i1	.	.	.	.	.	.	.	.	.	.	.	.	.	.
c259_g1	c259_g1_i1	.	.	.	.	.	.	.	.	.	.	.	.	.	.
c260_g1	c260_g1_i1	TMM11_DANRE^TMM11_DANRE^Q:95-601,H:15-185^50.877%ID^E:1.42e-57^RecName: Full=Transmembrane protein 11, mitochondrial;^Eukaryota; Metazoa; Chordata; Craniata; Vertebrata; Euteleostomi; Actinopterygii; Neopterygii; Teleostei; Ostariophysi; Cypriniformes; Cyprinidae; Danio	.	c260_g1_i1|m.124	74-613[+]	TMM11_DANRE^TMM11_DANRE^Q:8-176,H:15-185^50.877%ID^E:4.57e-60^RecName: Full=Transmembrane protein 11, mitochondrial;^Eukaryota; Metazoa; Chordata; Craniata; Vertebrata; Euteleostomi; Actinopterygii; Neopterygii; Teleostei; Ostariophysi; Cypriniformes; Cyprinidae; Danio	PF14972.5^Mito_morph_reg^Mitochondrial morphogenesis regulator^17-176^E:3.2e-74	.	.	ENOG410Z9AV^Transmembrane protein 11	KEGG:dre:407695	GO:0031305^cellular_component^integral component of mitochondrial inner membrane`GO:0007005^biological_process^mitochondrion organization	GO:0007005^biological_process^mitochondrion organization`GO:0031305^cellular_component^integral component of mitochondrial inner membrane	.	.
c262_g1	c262_g1_i1	.	.	.	.	.	.	.	.	.	.	.	.	.	.
c266_g1	c266_g1_i1	TALDO_RAT^TALDO_RAT^Q:178-1131,H:13-330^71.384%ID^E:4.21e-169^RecName: Full=Transaldolase;^Eukaryota; Metazoa; Chordata; Craniata; Vertebrata; Euteleostomi; Mammalia; Eutheria; Euarchontoglires; Glires; Rodentia; Myomorpha; Muroidea; Muridae; Murinae; Rattus	.	c266_g1_i1|m.126	175-1134[+]	TALDO_RAT^TALDO_RAT^Q:2-319,H:13-330^71.384%ID^E:1.85e-172^RecName: Full=Transaldolase;^Eukaryota; Metazoa; Chordata; Craniata; Vertebrata; Euteleostomi; Mammalia; Eutheria; Euarchontoglires; Glires; Rodentia; Myomorpha; Muroidea; Muridae; Murinae; Rattus	PF00923.18^TAL_FSA^Transaldolase/Fructose-6-phosphate aldolase^13-314^E:1.1e-98	.	.	COG0176^Transaldolase is important for the balance of metabolites in the pentose-phosphate pathway (By similarity)	KEGG:rno:83688`KO:K00616	GO:0005829^cellular_component^cytosol`GO:0043231^cellular_component^intracellular membrane-bounded organelle`GO:0005654^cellular_component^nucleoplasm`GO:0030246^molecular_function^carbohydrate binding`GO:0048029^molecular_function^monosaccharide binding`GO:0004801^molecular_function^sedoheptulose-7-phosphate:D-glyceraldehyde-3-phosphate glyceronetransferase activity`GO:0005975^biological_process…	GO:0005975^biological_process^carbohydrate metabolic process	.	.
c268_g1	c268_g1_i1	.	.	c268_g1_i1|m.127	304-675[+]	.	.	.	.	.	.	.	.	.	.
c270_g1	c270_g1_i1	.	.	.	.	.	.	.	.	.	.	.	.	.	.
c272_g1	c272_g1_i1	.	.	.	.	.	.	.	.	.	.	.	.	.	.
c273_g1	c273_g1_i1	.	.	.	.	.	.	.	.	.	.	.	.	.	.
c274_g1	c274_g1_i1	.	.	.	.	.	.	.	.	.	.	.	.	.	.
c276_g1	c276_g1_i1	.	.	.	.	.	.	.	.	.	.	.	.	.	.
c277_g1	c277_g1_i1	.	.	.	.	.	.	.	.	.	.	.	.	.	.
c279_g1	c279_g1_i1	TLL1_CHICK^TLL1_CHICK^Q:8-241,H:493-570^41.026%ID^E:6.35e-15^RecName: Full=Tolloid-like protein 1;^Eukaryota; Metazoa; Chordata; Craniata; Vertebrata; Euteleostomi; Archelosauria; Archosauria; Dinosauria; Saurischia; Theropoda; Coelurosauria; Aves; Neognathae; Galloanserae; Galliformes; Phasianidae; Phasianinae; Gallus`TLL1_CHICK^TLL1_CHICK^Q:2-241,H:646-725^32.5%ID^E:1.39e-11^RecName: Full=Tollo…	.	.	.	.	.	.	.	ENOG410ZPX7^Meprin A	.	GO:0005576^cellular_component^extracellular region`GO:0005509^molecular_function^calcium ion binding`GO:0004222^molecular_function^metalloendopeptidase activity`GO:0008270^molecular_function^zinc ion binding`GO:0030154^biological_process^cell differentiation`GO:0007275^biological_process^multicellular organism development	.	.	.
c280_g1	c280_g1_i1	.	.	.	.	.	.	.	.	.	.	.	.	.	.
c282_g1	c282_g1_i1	.	.	.	.	.	.	.	.	.	.	.	.	.	.
c285_g1	c285_g1_i1	.	.	.	.	.	.	.	.	.	.	.	.	.	.
c285_g2	c285_g2_i1	.	.	.	.	.	.	.	.	.	.	.	.	.	.
c286_g1	c286_g1_i1	.	.	.	.	.	.	.	.	.	.	.	.	.	.
c288_g1	c288_g1_i1	.	.	c288_g1_i1|m.129	184-498[-]	.	.	.	.	.	.	.	.	.	.
c293_g1	c293_g1_i1	.	.	.	.	.	.	.	.	.	.	.	.	.	.
c294_g1	c294_g1_i1	.	.	.	.	.	.	.	.	.	.	.	.	.	.
c295_g1	c295_g1_i1	.	.	.	.	.	.	.	.	.	.	.	.	.	.
c296_g1	c296_g1_i1	.	.	.	.	.	.	.	.	.	.	.	.	.	.
c297_g1	c297_g1_i1	.	.	.	.	.	.	.	.	.	.	.	.	.	.
c298_g1	c298_g1_i1	.	.	.	.	.	.	.	.	.	.	.	.	.	.
c299_g1	c299_g1_i1	.	.	.	.	.	.	.	.	.	.	.	.	.	.
c300_g1	c300_g1_i1	YK006_HUMAN^YK006_HUMAN^Q:122-283,H:10-63^33.333%ID^E:1.01e-06^.^.`YK006_HUMAN^YK006_HUMAN^Q:494-327,H:31-86^41.071%ID^E:1.75e-06^.^.	.	.	.	.	.	.	.	.	.	.	.	.	.
c302_g1	c302_g1_i1	.	.	.	.	.	.	.	.	.	.	.	.	.	.
c302_g1	c302_g1_i2	NDUC2_MACFA^NDUC2_MACFA^Q:109-360,H:34-119^39.535%ID^E:1.95e-09^RecName: Full=NADH dehydrogenase [ubiquinone] 1 subunit C2;^Eukaryota; Metazoa; Chordata; Craniata; Vertebrata; Euteleostomi; Mammalia; Eutheria; Euarchontoglires; Primates; Haplorrhini; Catarrhini; Cercopithecidae; Cercopithecinae; Macaca	.	c302_g1_i2|m.131	55-363[+]	NDUC2_MACFA^NDUC2_MACFA^Q:19-102,H:34-119^39.535%ID^E:1.46e-10^RecName: Full=NADH dehydrogenase [ubiquinone] 1 subunit C2;^Eukaryota; Metazoa; Chordata; Craniata; Vertebrata; Euteleostomi; Mammalia; Eutheria; Euarchontoglires; Primates; Haplorrhini; Catarrhini; Cercopithecidae; Cercopithecinae; Macaca	PF06374.10^NDUF_C2^NADH-ubiquinone oxidoreductase subunit b14.5b (NDUFC2)^13-102^E:1.4e-28	.	.	.	KEGG:mcf:102116918`KO:K03968	GO:0016021^cellular_component^integral component of membrane`GO:0005747^cellular_component^mitochondrial respiratory chain complex I`GO:0008137^molecular_function^NADH dehydrogenase (ubiquinone) activity`GO:0006120^biological_process^mitochondrial electron transport, NADH to ubiquinone`GO:0032981^biological_process^mitochondrial respiratory chain complex I assembly	GO:0008137^molecular_function^NADH dehydrogenase (ubiquinone) activity`GO:0006120^biological_process^mitochondrial electron transport, NADH to ubiquinone`GO:0005743^cellular_component^mitochondrial inner membrane	.	.
c303_g1	c303_g1_i1	.	.	.	.	.	.	.	.	.	.	.	.	.	.
c304_g1	c304_g1_i1	.	.	.	.	.	.	.	.	.	.	.	.	.	.
c305_g1	c305_g1_i1	.	.	.	.	.	.	.	.	.	.	.	.	.	.
c306_g1	c306_g1_i1	.	.	c306_g1_i1|m.132	1-1122[-]	.	.	.	.	.	.	.	.	.	.
c306_g1	c306_g1_i2	.	.	c306_g1_i2|m.133	1-1104[-]	.	.	.	.	.	.	.	.	.	.
c307_g1	c307_g1_i1	.	.	.	.	.	.	.	.	.	.	.	.	.	.
c308_g1	c308_g1_i1	.	.	.	.	.	.	.	.	.	.	.	.	.	.
c310_g1	c310_g1_i1	.	.	.	.	.	.	.	.	.	.	.	.	.	.
c313_g1	c313_g1_i1	.	.	.	.	.	.	.	.	.	.	.	.	.	.
c314_g1	c314_g1_i1	Z385A_HUMAN^Z385A_HUMAN^Q:1514-1179,H:200-306^32.143%ID^E:4.17e-11^RecName: Full=Zinc finger protein 385A;^Eukaryota; Metazoa; Chordata; Craniata; Vertebrata; Euteleostomi; Mammalia; Eutheria; Euarchontoglires; Primates; Haplorrhini; Catarrhini; Hominidae; Homo	.	c314_g1_i1|m.134	993-1808[-]	Z385A_HUMAN^Z385A_HUMAN^Q:98-210,H:199-306^31.858%ID^E:1.34e-12^RecName: Full=Zinc finger protein 385A;^Eukaryota; Metazoa; Chordata; Craniata; Vertebrata; Euteleostomi; Mammalia; Eutheria; Euarchontoglires; Primates; Haplorrhini; Catarrhini; Hominidae; Homo	PF12874.6^zf-met^Zinc-finger of C2H2 type^50-73^E:7.8e-07`PF12874.6^zf-met^Zinc-finger of C2H2 type^100-124^E:6.2e-06`PF12171.7^zf-C2H2_jaz^Zinc-finger double-stranded RNA-binding^100-125^E:3.7e-07`PF06220.11^zf-U1^U1 zinc finger^100-129^E:0.00023`PF12171.7^zf-C2H2_jaz^Zinc-finger double-stranded RNA-binding^164-189^E:9.4e-07`PF12874.6^zf-met^Zinc-finger of C2H2 type^165-189^E:6.5e-08	.	.	ENOG410Y1ZH^Zinc finger protein	KEGG:hsa:25946	GO:0005737^cellular_component^cytoplasm`GO:0030425^cellular_component^dendrite`GO:0043025^cellular_component^neuronal cell body`GO:0005730^cellular_component^nucleolus`GO:0005654^cellular_component^nucleoplasm`GO:0003677^molecular_function^DNA binding`GO:0003730^molecular_function^mRNA 3'-UTR binding`GO:0002039^molecular_function^p53 binding`GO:0003723^molecular_function^RNA binding`GO:0000981^mo…	GO:0008270^molecular_function^zinc ion binding	.	.
c314_g1	c314_g1_i2	Z385A_HUMAN^Z385A_HUMAN^Q:1517-1179,H:199-306^31.858%ID^E:4.75e-11^RecName: Full=Zinc finger protein 385A;^Eukaryota; Metazoa; Chordata; Craniata; Vertebrata; Euteleostomi; Mammalia; Eutheria; Euarchontoglires; Primates; Haplorrhini; Catarrhini; Hominidae; Homo	.	c314_g1_i2|m.136	993-2366[-]	Z385A_HUMAN^Z385A_HUMAN^Q:285-392,H:200-302^32.407%ID^E:7.84e-12^RecName: Full=Zinc finger protein 385A;^Eukaryota; Metazoa; Chordata; Craniata; Vertebrata; Euteleostomi; Mammalia; Eutheria; Euarchontoglires; Primates; Haplorrhini; Catarrhini; Hominidae; Homo	PF12874.6^zf-met^Zinc-finger of C2H2 type^236-259^E:1.5e-06`PF12874.6^zf-met^Zinc-finger of C2H2 type^286-310^E:1.2e-05`PF12171.7^zf-C2H2_jaz^Zinc-finger double-stranded RNA-binding^286-311^E:7.3e-07`PF12171.7^zf-C2H2_jaz^Zinc-finger double-stranded RNA-binding^350-375^E:1.8e-06`PF12874.6^zf-met^Zinc-finger of C2H2 type^351-375^E:1.3e-07	.	.	ENOG410Y1ZH^Zinc finger protein	KEGG:hsa:25946	GO:0005737^cellular_component^cytoplasm`GO:0030425^cellular_component^dendrite`GO:0043025^cellular_component^neuronal cell body`GO:0005730^cellular_component^nucleolus`GO:0005654^cellular_component^nucleoplasm`GO:0003677^molecular_function^DNA binding`GO:0003730^molecular_function^mRNA 3'-UTR binding`GO:0002039^molecular_function^p53 binding`GO:0003723^molecular_function^RNA binding`GO:0000981^mo…	.	.	.
c316_g1	c316_g1_i1	COX10_MOUSE^COX10_MOUSE^Q:653-1564,H:130-435^58.497%ID^E:1.96e-89^RecName: Full=Protoheme IX farnesyltransferase, mitochondrial;^Eukaryota; Metazoa; Chordata; Craniata; Vertebrata; Euteleostomi; Mammalia; Eutheria; Euarchontoglires; Glires; Rodentia; Myomorpha; Muroidea; Muridae; Murinae; Mus; Mus	.	c316_g1_i1|m.139	125-1594[+]	COX10_MOUSE^COX10_MOUSE^Q:163-480,H:115-435^57.009%ID^E:1.73e-109^RecName: Full=Protoheme IX farnesyltransferase, mitochondrial;^Eukaryota; Metazoa; Chordata; Craniata; Vertebrata; Euteleostomi; Mammalia; Eutheria; Euarchontoglires; Glires; Rodentia; Myomorpha; Muroidea; Muridae; Murinae; Mus; Mus	PF01040.17^UbiA^UbiA prenyltransferase family^214-456^E:1.4e-52	.	.	COG0109^Converts heme B (protoheme IX) to heme O by substitution of the vinyl group on carbon 2 of heme B porphyrin ring with a hydroxyethyl farnesyl side group (By similarity)	KEGG:mmu:70383`KO:K02257	GO:0070069^cellular_component^cytochrome complex`GO:0005829^cellular_component^cytosol`GO:0016021^cellular_component^integral component of membrane`GO:0031966^cellular_component^mitochondrial membrane`GO:0005739^cellular_component^mitochondrion`GO:0005730^cellular_component^nucleolus`GO:0004129^molecular_function^cytochrome-c oxidase activity`GO:0004311^molecular_function^farnesyltranstransferase…	GO:0016765^molecular_function^transferase activity, transferring alkyl or aryl (other than methyl) groups`GO:0016021^cellular_component^integral component of membrane	.	.
c316_g1	c316_g1_i2	COX10_MOUSE^COX10_MOUSE^Q:623-1534,H:130-435^58.497%ID^E:1.49e-89^RecName: Full=Protoheme IX farnesyltransferase, mitochondrial;^Eukaryota; Metazoa; Chordata; Craniata; Vertebrata; Euteleostomi; Mammalia; Eutheria; Euarchontoglires; Glires; Rodentia; Myomorpha; Muroidea; Muridae; Murinae; Mus; Mus	.	c316_g1_i2|m.140	95-1564[+]	COX10_MOUSE^COX10_MOUSE^Q:163-480,H:115-435^57.009%ID^E:1.73e-109^RecName: Full=Protoheme IX farnesyltransferase, mitochondrial;^Eukaryota; Metazoa; Chordata; Craniata; Vertebrata; Euteleostomi; Mammalia; Eutheria; Euarchontoglires; Glires; Rodentia; Myomorpha; Muroidea; Muridae; Murinae; Mus; Mus	PF01040.17^UbiA^UbiA prenyltransferase family^214-456^E:1.4e-52	.	.	COG0109^Converts heme B (protoheme IX) to heme O by substitution of the vinyl group on carbon 2 of heme B porphyrin ring with a hydroxyethyl farnesyl side group (By similarity)	KEGG:mmu:70383`KO:K02257	GO:0070069^cellular_component^cytochrome complex`GO:0005829^cellular_component^cytosol`GO:0016021^cellular_component^integral component of membrane`GO:0031966^cellular_component^mitochondrial membrane`GO:0005739^cellular_component^mitochondrion`GO:0005730^cellular_component^nucleolus`GO:0004129^molecular_function^cytochrome-c oxidase activity`GO:0004311^molecular_function^farnesyltranstransferase…	GO:0016765^molecular_function^transferase activity, transferring alkyl or aryl (other than methyl) groups`GO:0016021^cellular_component^integral component of membrane	.	.
c320_g1	c320_g1_i1	.	.	.	.	.	.	.	.	.	.	.	.	.	.
c322_g1	c322_g1_i1	.	.	.	.	.	.	.	.	.	.	.	.	.	.
c324_g1	c324_g1_i1	.	.	.	.	.	.	.	.	.	.	.	.	.	.
c325_g1	c325_g1_i1	.	.	.	.	.	.	.	.	.	.	.	.	.	.
c327_g1	c327_g1_i1	.	.	.	.	.	.	.	.	.	.	.	.	.	.
c328_g1	c328_g1_i1	.	.	.	.	.	.	.	.	.	.	.	.	.	.
c329_g1	c329_g1_i1	.	.	.	.	.	.	.	.	.	.	.	.	.	.
c330_g1	c330_g1_i1	.	.	.	.	.	.	.	.	.	.	.	.	.	.
c330_g2	c330_g2_i1	.	.	.	.	.	.	.	.	.	.	.	.	.	.
c331_g1	c331_g1_i1	.	.	.	.	.	.	.	.	.	.	.	.	.	.
c332_g1	c332_g1_i1	GEMI2_MOUSE^GEMI2_MOUSE^Q:1072-266,H:17-266^35.055%ID^E:2.45e-46^RecName: Full=Gem-associated protein 2;^Eukaryota; Metazoa; Chordata; Craniata; Vertebrata; Euteleostomi; Mammalia; Eutheria; Euarchontoglires; Glires; Rodentia; Myomorpha; Muroidea; Muridae; Murinae; Mus; Mus	.	c332_g1_i1|m.141	149-1105[-]	GEMI2_MOUSE^GEMI2_MOUSE^Q:12-280,H:17-266^35.055%ID^E:2.05e-47^RecName: Full=Gem-associated protein 2;^Eukaryota; Metazoa; Chordata; Craniata; Vertebrata; Euteleostomi; Mammalia; Eutheria; Euarchontoglires; Glires; Rodentia; Myomorpha; Muroidea; Muridae; Murinae; Mus; Mus	PF04938.11^SIP1^Survival motor neuron (SMN) interacting protein 1 (SIP1)^21-276^E:3.8e-61	.	.	ENOG410YM8D^gem (nuclear organelle) associated protein 2	KEGG:mmu:66603`KO:K13130	GO:0005737^cellular_component^cytoplasm`GO:0005829^cellular_component^cytosol`GO:0097504^cellular_component^Gemini of coiled bodies`GO:0005622^cellular_component^intracellular`GO:0016604^cellular_component^nuclear body`GO:0005730^cellular_component^nucleolus`GO:0005634^cellular_component^nucleus`GO:0032797^cellular_component^SMN complex`GO:0034719^cellular_component^SMN-Sm protein complex`GO:0005…	.	.	.
c333_g1	c333_g1_i1	PPT1_HUMAN^PPT1_HUMAN^Q:239-1165,H:7-302^58.9%ID^E:3.3e-129^RecName: Full=Palmitoyl-protein thioesterase 1;^Eukaryota; Metazoa; Chordata; Craniata; Vertebrata; Euteleostomi; Mammalia; Eutheria; Euarchontoglires; Primates; Haplorrhini; Catarrhini; Hominidae; Homo	.	c333_g1_i1|m.143	224-1183[+]	PPT1_HUMAN^PPT1_HUMAN^Q:6-314,H:7-302^58.9%ID^E:1.74e-133^RecName: Full=Palmitoyl-protein thioesterase 1;^Eukaryota; Metazoa; Chordata; Craniata; Vertebrata; Euteleostomi; Mammalia; Eutheria; Euarchontoglires; Primates; Haplorrhini; Catarrhini; Hominidae; Homo	PF02089.14^Palm_thioest^Palmitoyl protein thioesterase^40-318^E:7e-127	sigP:1^20^0.755^YES	.	COG1075^Triacylglycerol Lipase	KEGG:hsa:5538`KO:K01074	GO:0030424^cellular_component^axon`GO:0005829^cellular_component^cytosol`GO:0030425^cellular_component^dendrite`GO:0070062^cellular_component^extracellular exosome`GO:0005576^cellular_component^extracellular region`GO:0005794^cellular_component^Golgi apparatus`GO:0043202^cellular_component^lysosomal lumen`GO:0005764^cellular_component^lysosome`GO:0016020^cellular_component^membrane`GO:0045121^cel…	GO:0098599^molecular_function^palmitoyl hydrolase activity	.	.
c333_g1	c333_g1_i2	PPT1_HUMAN^PPT1_HUMAN^Q:239-1165,H:7-302^58.9%ID^E:3.3e-129^RecName: Full=Palmitoyl-protein thioesterase 1;^Eukaryota; Metazoa; Chordata; Craniata; Vertebrata; Euteleostomi; Mammalia; Eutheria; Euarchontoglires; Primates; Haplorrhini; Catarrhini; Hominidae; Homo	.	c333_g1_i2|m.144	224-1183[+]	PPT1_HUMAN^PPT1_HUMAN^Q:6-314,H:7-302^58.9%ID^E:1.74e-133^RecName: Full=Palmitoyl-protein thioesterase 1;^Eukaryota; Metazoa; Chordata; Craniata; Vertebrata; Euteleostomi; Mammalia; Eutheria; Euarchontoglires; Primates; Haplorrhini; Catarrhini; Hominidae; Homo	PF02089.14^Palm_thioest^Palmitoyl protein thioesterase^40-318^E:7e-127	sigP:1^20^0.755^YES	.	COG1075^Triacylglycerol Lipase	KEGG:hsa:5538`KO:K01074	GO:0030424^cellular_component^axon`GO:0005829^cellular_component^cytosol`GO:0030425^cellular_component^dendrite`GO:0070062^cellular_component^extracellular exosome`GO:0005576^cellular_component^extracellular region`GO:0005794^cellular_component^Golgi apparatus`GO:0043202^cellular_component^lysosomal lumen`GO:0005764^cellular_component^lysosome`GO:0016020^cellular_component^membrane`GO:0045121^cel…	GO:0098599^molecular_function^palmitoyl hydrolase activity	.	.
c334_g1	c334_g1_i1	.	.	c334_g1_i1|m.145	3-512[+]	.	.	.	.	.	.	.	.	.	.
c334_g1	c334_g1_i2	.	.	.	.	.	.	.	.	.	.	.	.	.	.
c335_g1	c335_g1_i1	.	.	.	.	.	.	.	.	.	.	.	.	.	.
c336_g1	c336_g1_i1	.	.	.	.	.	.	.	.	.	.	.	.	.	.
c337_g1	c337_g1_i1	.	.	.	.	.	.	.	.	.	.	.	.	.	.
c338_g1	c338_g1_i1	.	.	.	.	.	.	.	.	.	.	.	.	.	.
c340_g1	c340_g1_i1	.	.	.	.	.	.	.	.	.	.	.	.	.	.
c341_g1	c341_g1_i1	.	.	.	.	.	.	.	.	.	.	.	.	.	.
c342_g1	c342_g1_i1	.	.	.	.	.	.	.	.	.	.	.	.	.	.
c343_g1	c343_g1_i1	.	.	.	.	.	.	.	.	.	.	.	.	.	.
c345_g1	c345_g1_i1	.	.	c345_g1_i1|m.146	2-913[-]	.	.	.	.	.	.	.	.	.	.
c346_g1	c346_g1_i1	CPSF3_HUMAN^CPSF3_HUMAN^Q:3-1031,H:140-482^85.714%ID^E:0^RecName: Full=Cleavage and polyadenylation specificity factor subunit 3;^Eukaryota; Metazoa; Chordata; Craniata; Vertebrata; Euteleostomi; Mammalia; Eutheria; Euarchontoglires; Primates; Haplorrhini; Catarrhini; Hominidae; Homo	.	c346_g1_i1|m.147	3-1031[+]	CPSF3_HUMAN^CPSF3_HUMAN^Q:1-343,H:140-482^85.714%ID^E:0^RecName: Full=Cleavage and polyadenylation specificity factor subunit 3;^Eukaryota; Metazoa; Chordata; Craniata; Vertebrata; Euteleostomi; Mammalia; Eutheria; Euarchontoglires; Primates; Haplorrhini; Catarrhini; Hominidae; Homo	PF16661.4^Lactamase_B_6^Metallo-beta-lactamase superfamily domain^5-54^E:1e-06`PF10996.7^Beta-Casp^Beta-Casp domain^107-228^E:3.5e-35`PF07521.11^RMMBL^Zn-dependent metallo-hydrolase RNA specificity domain^243-309^E:6.6e-21	.	.	COG1236^cleavage and polyadenylation	KEGG:hsa:51692`KO:K14403	GO:0005847^cellular_component^mRNA cleavage and polyadenylation specificity factor complex`GO:0005654^cellular_component^nucleoplasm`GO:0008409^molecular_function^5'-3' exonuclease activity`GO:0004521^molecular_function^endoribonuclease activity`GO:0046872^molecular_function^metal ion binding`GO:0003723^molecular_function^RNA binding`GO:0031124^biological_process^mRNA 3'-end processing`GO:0006398…	.	.	.
c347_g1	c347_g1_i1	AUTS2_MOUSE^AUTS2_MOUSE^Q:2654-1902,H:491-769^33.101%ID^E:1.1e-15^RecName: Full=Autism susceptibility gene 2 protein homolog;^Eukaryota; Metazoa; Chordata; Craniata; Vertebrata; Euteleostomi; Mammalia; Eutheria; Euarchontoglires; Glires; Rodentia; Myomorpha; Muroidea; Muridae; Murinae; Mus; Mus	.	c347_g1_i1|m.148	369-4940[-]	AUTS2_HUMAN^AUTS2_HUMAN^Q:763-1016,H:492-776^36.395%ID^E:7.69e-21^RecName: Full=Autism susceptibility gene 2 protein;^Eukaryota; Metazoa; Chordata; Craniata; Vertebrata; Euteleostomi; Mammalia; Eutheria; Euarchontoglires; Primates; Haplorrhini; Catarrhini; Hominidae; Homo`AUTS2_HUMAN^AUTS2_HUMAN^Q:66-210,H:84-244^29.012%ID^E:2.4e-08^RecName: Full=Autism susceptibility gene 2 protein;^Eukaryota; M…	PF15336.5^Auts2^Autism susceptibility gene 2 protein^885-1094^E:7.3e-18	.	.	ENOG4111MEB^Autism susceptibility candidate 2	KEGG:hsa:26053	GO:0005737^cellular_component^cytoplasm`GO:0005856^cellular_component^cytoskeleton`GO:0030426^cellular_component^growth cone`GO:0005634^cellular_component^nucleus`GO:0003682^molecular_function^chromatin binding`GO:0031532^biological_process^actin cytoskeleton reorganization`GO:0048675^biological_process^axon extension`GO:0097484^biological_process^dendrite extension`GO:0001764^biological_process^…	.	.	.
c348_g1	c348_g1_i1	.	.	.	.	.	.	.	.	.	.	.	.	.	.
c348_g1	c348_g1_i2	.	.	.	.	.	.	.	.	.	.	.	.	.	.
c349_g1	c349_g1_i1	.	.	.	.	.	.	.	.	.	.	.	.	.	.
c350_g1	c350_g1_i1	SETMR_HUMAN^SETMR_HUMAN^Q:357-79,H:536-623^38.71%ID^E:3.24e-09^RecName: Full=Histone-lysine N-methyltransferase SETMAR {ECO:0000305};^Eukaryota; Metazoa; Chordata; Craniata; Vertebrata; Euteleostomi; Mammalia; Eutheria; Euarchontoglires; Primates; Haplorrhini; Catarrhini; Hominidae; Homo`SETMR_HUMAN^SETMR_HUMAN^Q:382-278,H:524-558^62.857%ID^E:6.62e-08^RecName: Full=Histone-lysine N-methyltransfer…	.	c350_g1_i1|m.151	3-320[+]	.	.	.	.	.	.	.	.	.	.
c350_g2	c350_g2_i1	SETMR_HUMAN^SETMR_HUMAN^Q:203-12,H:508-570^51.562%ID^E:8.46e-14^RecName: Full=Histone-lysine N-methyltransferase SETMAR {ECO:0000305};^Eukaryota; Metazoa; Chordata; Craniata; Vertebrata; Euteleostomi; Mammalia; Eutheria; Euarchontoglires; Primates; Haplorrhini; Catarrhini; Hominidae; Homo	.	.	.	.	.	.	.	COG2940^Histone-lysine N-methyltransferase	KEGG:hsa:6419`KO:K11433	GO:0005730^cellular_component^nucleolus`GO:0005634^cellular_component^nucleus`GO:0035861^cellular_component^site of double-strand break`GO:0003677^molecular_function^DNA binding`GO:0044547^molecular_function^DNA topoisomerase binding`GO:0003690^molecular_function^double-stranded DNA binding`GO:0004519^molecular_function^endonuclease activity`GO:0046975^molecular_function^histone methyltransferase…	.	.	.
c351_g1	c351_g1_i1	.	.	.	.	.	.	.	.	.	.	.	.	.	.
c351_g2	c351_g2_i1	.	.	.	.	.	.	.	.	.	.	.	.	.	.
c352_g1	c352_g1_i1	.	.	.	.	.	.	.	.	.	.	.	.	.	.
c352_g1	c352_g1_i2	.	.	.	.	.	.	.	.	.	.	.	.	.	.
c353_g1	c353_g1_i1	.	.	.	.	.	.	.	.	.	.	.	.	.	.
c354_g1	c354_g1_i1	.	.	.	.	.	.	.	.	.	.	.	.	.	.
c355_g1	c355_g1_i1	.	.	.	.	.	.	.	.	.	.	.	.	.	.
c356_g1	c356_g1_i1	.	.	.	.	.	.	.	.	.	.	.	.	.	.
c359_g1	c359_g1_i1	GALT5_DROME^GALT5_DROME^Q:5-475,H:473-629^64.331%ID^E:3.91e-67^RecName: Full=Polypeptide N-acetylgalactosaminyltransferase 5;^Eukaryota; Metazoa; Ecdysozoa; Arthropoda; Hexapoda; Insecta; Pterygota; Neoptera; Holometabola; Diptera; Brachycera; Muscomorpha; Ephydroidea; Drosophilidae; Drosophila; Sophophora	.	c359_g1_i1|m.153	2-481[+]	GALT5_DROME^GALT5_DROME^Q:2-158,H:473-629^64.331%ID^E:2.51e-69^RecName: Full=Polypeptide N-acetylgalactosaminyltransferase 5;^Eukaryota; Metazoa; Ecdysozoa; Arthropoda; Hexapoda; Insecta; Pterygota; Neoptera; Holometabola; Diptera; Brachycera; Muscomorpha; Ephydroidea; Drosophilidae; Drosophila; Sophophora	PF00652.21^Ricin_B_lectin^Ricin-type beta-trefoil lectin domain^32-148^E:8.2e-30	.	.	ENOG410XPMK^UDP-N-acetyl-alpha-D-galactosamine polypeptide N-acetylgalactosaminyltransferase	KEGG:dme:Dmel_CG31651`KO:K00710	GO:0012505^cellular_component^endomembrane system`GO:0000139^cellular_component^Golgi membrane`GO:0005795^cellular_component^Golgi stack`GO:0016021^cellular_component^integral component of membrane`GO:0030246^molecular_function^carbohydrate binding`GO:0046872^molecular_function^metal ion binding`GO:0004653^molecular_function^polypeptide N-acetylgalactosaminyltransferase activity`GO:0009312^biolog…	.	.	.
c359_g1	c359_g1_i2	GALT5_DROME^GALT5_DROME^Q:59-193,H:584-628^46.667%ID^E:3.85e-07^RecName: Full=Polypeptide N-acetylgalactosaminyltransferase 5;^Eukaryota; Metazoa; Ecdysozoa; Arthropoda; Hexapoda; Insecta; Pterygota; Neoptera; Holometabola; Diptera; Brachycera; Muscomorpha; Ephydroidea; Drosophilidae; Drosophila; Sophophora	.	.	.	.	.	.	.	ENOG410XPMK^UDP-N-acetyl-alpha-D-galactosamine polypeptide N-acetylgalactosaminyltransferase	KEGG:dme:Dmel_CG31651`KO:K00710	GO:0012505^cellular_component^endomembrane system`GO:0000139^cellular_component^Golgi membrane`GO:0005795^cellular_component^Golgi stack`GO:0016021^cellular_component^integral component of membrane`GO:0030246^molecular_function^carbohydrate binding`GO:0046872^molecular_function^metal ion binding`GO:0004653^molecular_function^polypeptide N-acetylgalactosaminyltransferase activity`GO:0009312^biolog…	.	.	.
c361_g1	c361_g1_i1	.	.	.	.	.	.	.	.	.	.	.	.	.	.
c362_g1	c362_g1_i1	.	.	.	.	.	.	.	.	.	.	.	.	.	.
c363_g1	c363_g1_i1	.	.	.	.	.	.	.	.	.	.	.	.	.	.
c364_g1	c364_g1_i1	.	.	.	.	.	.	.	.	.	.	.	.	.	.
c365_g1	c365_g1_i1	.	.	.	.	.	.	.	.	.	.	.	.	.	.
c366_g1	c366_g1_i1	.	.	.	.	.	.	.	.	.	.	.	.	.	.
c367_g1	c367_g1_i1	.	.	.	.	.	.	.	.	.	.	.	.	.	.
c368_g1	c368_g1_i1	SETMR_HUMAN^SETMR_HUMAN^Q:261-16,H:362-443^37.805%ID^E:2e-10^RecName: Full=Histone-lysine N-methyltransferase SETMAR {ECO:0000305};^Eukaryota; Metazoa; Chordata; Craniata; Vertebrata; Euteleostomi; Mammalia; Eutheria; Euarchontoglires; Primates; Haplorrhini; Catarrhini; Hominidae; Homo	.	.	.	.	.	.	.	COG2940^Histone-lysine N-methyltransferase	KEGG:hsa:6419`KO:K11433	GO:0005730^cellular_component^nucleolus`GO:0005634^cellular_component^nucleus`GO:0035861^cellular_component^site of double-strand break`GO:0003677^molecular_function^DNA binding`GO:0044547^molecular_function^DNA topoisomerase binding`GO:0003690^molecular_function^double-stranded DNA binding`GO:0004519^molecular_function^endonuclease activity`GO:0046975^molecular_function^histone methyltransferase…	.	.	.
c369_g1	c369_g1_i1	.	.	.	.	.	.	.	.	.	.	.	.	.	.
c370_g1	c370_g1_i1	.	.	.	.	.	.	.	.	.	.	.	.	.	.
c370_g1	c370_g1_i2	.	.	.	.	.	.	.	.	.	.	.	.	.	.
c371_g1	c371_g1_i1	.	.	.	.	.	.	.	.	.	.	.	.	.	.
c372_g1	c372_g1_i1	.	.	.	.	.	.	.	.	.	.	.	.	.	.
c374_g1	c374_g1_i1	.	.	.	.	.	.	.	.	.	.	.	.	.	.
c375_g1	c375_g1_i1	.	.	.	.	.	.	.	.	.	.	.	.	.	.
c376_g1	c376_g1_i1	.	.	.	.	.	.	.	.	.	.	.	.	.	.
c377_g1	c377_g1_i1	.	.	.	.	.	.	.	.	.	.	.	.	.	.
c380_g1	c380_g1_i1	.	.	.	.	.	.	.	.	.	.	.	.	.	.
c381_g1	c381_g1_i1	.	.	.	.	.	.	.	.	.	.	.	.	.	.
c382_g1	c382_g1_i1	.	.	.	.	.	.	.	.	.	.	.	.	.	.
c385_g1	c385_g1_i1	.	.	.	.	.	.	.	.	.	.	.	.	.	.
c385_g1	c385_g1_i2	.	.	.	.	.	.	.	.	.	.	.	.	.	.
c386_g1	c386_g1_i1	.	.	.	.	.	.	.	.	.	.	.	.	.	.
c386_g1	c386_g1_i2	.	.	.	.	.	.	.	.	.	.	.	.	.	.
c386_g2	c386_g2_i1	.	.	.	.	.	.	.	.	.	.	.	.	.	.
c387_g1	c387_g1_i1	.	.	.	.	.	.	.	.	.	.	.	.	.	.
c388_g1	c388_g1_i1	.	.	.	.	.	.	.	.	.	.	.	.	.	.
c388_g1	c388_g1_i2	.	.	.	.	.	.	.	.	.	.	.	.	.	.
c389_g1	c389_g1_i1	.	.	.	.	.	.	.	.	.	.	.	.	.	.
c389_g1	c389_g1_i2	.	.	.	.	.	.	.	.	.	.	.	.	.	.
c390_g1	c390_g1_i1	.	.	.	.	.	.	.	.	.	.	.	.	.	.
c392_g1	c392_g1_i1	.	.	.	.	.	.	.	.	.	.	.	.	.	.
c395_g1	c395_g1_i1	.	.	.	.	.	.	.	.	.	.	.	.	.	.
c395_g2	c395_g2_i1	.	.	.	.	.	.	.	.	.	.	.	.	.	.
c398_g1	c398_g1_i1	.	.	.	.	.	.	.	.	.	.	.	.	.	.
c400_g1	c400_g1_i1	.	.	.	.	.	.	.	.	.	.	.	.	.	.
c401_g1	c401_g1_i1	.	.	.	.	.	.	.	.	.	.	.	.	.	.
c403_g1	c403_g1_i1	.	.	.	.	.	.	.	.	.	.	.	.	.	.
c404_g1	c404_g1_i1	.	.	c404_g1_i1|m.157	2-331[-]	.	PF01422.16^zf-NF-X1^NF-X1 type zinc finger^6-11^E:110`PF01422.16^zf-NF-X1^NF-X1 type zinc finger^61-68^E:4	.	.	.	.	.	GO:0003700^molecular_function^DNA-binding transcription factor activity`GO:0008270^molecular_function^zinc ion binding`GO:0006355^biological_process^regulation of transcription, DNA-templated`GO:0005634^cellular_component^nucleus	.	.
c405_g1	c405_g1_i1	.	.	.	.	.	.	.	.	.	.	.	.	.	.
c405_g1	c405_g1_i2	.	.	.	.	.	.	.	.	.	.	.	.	.	.
c409_g1	c409_g1_i1	.	.	.	.	.	.	.	.	.	.	.	.	.	.
c413_g1	c413_g1_i1	.	.	.	.	.	.	.	.	.	.	.	.	.	.
c415_g1	c415_g1_i1	.	.	.	.	.	.	.	.	.	.	.	.	.	.
c415_g1	c415_g1_i2	.	.	.	.	.	.	.	.	.	.	.	.	.	.
c417_g1	c417_g1_i1	.	.	.	.	.	.	.	.	.	.	.	.	.	.
c418_g1	c418_g1_i1	.	.	.	.	.	.	.	.	.	.	.	.	.	.
c419_g1	c419_g1_i1	.	.	.	.	.	.	.	.	.	.	.	.	.	.
c421_g1	c421_g1_i1	.	.	.	.	.	.	.	.	.	.	.	.	.	.
c422_g1	c422_g1_i1	.	.	.	.	.	.	.	.	.	.	.	.	.	.
c424_g1	c424_g1_i1	EP300_HUMAN^EP300_HUMAN^Q:8-382,H:1027-1152^78.571%ID^E:3.82e-60^RecName: Full=Histone acetyltransferase p300;^Eukaryota; Metazoa; Chordata; Craniata; Vertebrata; Euteleostomi; Mammalia; Eutheria; Euarchontoglires; Primates; Haplorrhini; Catarrhini; Hominidae; Homo	.	c424_g1_i1|m.159	2-382[+]	EP300_HUMAN^EP300_HUMAN^Q:3-127,H:1027-1152^78.571%ID^E:3.44e-60^RecName: Full=Histone acetyltransferase p300;^Eukaryota; Metazoa; Chordata; Craniata; Vertebrata; Euteleostomi; Mammalia; Eutheria; Euarchontoglires; Primates; Haplorrhini; Catarrhini; Hominidae; Homo	PF00439.24^Bromodomain^Bromodomain^38-118^E:5.3e-20	.	.	COG5076^bromodomain	KEGG:hsa:2033`KO:K04498	GO:0005694^cellular_component^chromosome`GO:0005829^cellular_component^cytosol`GO:0000123^cellular_component^histone acetyltransferase complex`GO:0005654^cellular_component^nucleoplasm`GO:0005634^cellular_component^nucleus`GO:0032993^cellular_component^protein-DNA complex`GO:0005667^cellular_component^transcription factor complex`GO:0016407^molecular_function^acetyltransferase activity`GO:0033613…	GO:0005515^molecular_function^protein binding	.	.
c424_g1	c424_g1_i2	EP300_MOUSE^EP300_MOUSE^Q:8-190,H:1026-1087^69.355%ID^E:3.22e-20^RecName: Full=Histone acetyltransferase p300;^Eukaryota; Metazoa; Chordata; Craniata; Vertebrata; Euteleostomi; Mammalia; Eutheria; Euarchontoglires; Glires; Rodentia; Myomorpha; Muroidea; Muridae; Murinae; Mus; Mus	.	.	.	.	.	.	.	COG5076^bromodomain	KEGG:mmu:328572`KO:K04498	GO:0000785^cellular_component^chromatin`GO:0005737^cellular_component^cytoplasm`GO:0005829^cellular_component^cytosol`GO:0000123^cellular_component^histone acetyltransferase complex`GO:0005654^cellular_component^nucleoplasm`GO:0005634^cellular_component^nucleus`GO:0032991^cellular_component^protein-containing complex`GO:0032993^cellular_component^protein-DNA complex`GO:0005667^cellular_component^…	.	.	.
c425_g1	c425_g1_i1	.	.	.	.	.	.	.	.	.	.	.	.	.	.
c426_g1	c426_g1_i1	.	.	.	.	.	.	.	.	.	.	.	.	.	.
c426_g1	c426_g1_i2	.	.	.	.	.	.	.	.	.	.	.	.	.	.
c427_g1	c427_g1_i1	.	.	c427_g1_i1|m.160	1-432[-]	.	.	.	.	.	.	.	.	.	.
c428_g1	c428_g1_i1	.	.	.	.	.	.	.	.	.	.	.	.	.	.
c429_g1	c429_g1_i1	.	.	.	.	.	.	.	.	.	.	.	.	.	.
c430_g1	c430_g1_i1	NAGAB_CHICK^NAGAB_CHICK^Q:56-502,H:238-381^39.333%ID^E:3.26e-23^RecName: Full=Alpha-N-acetylgalactosaminidase;^Eukaryota; Metazoa; Chordata; Craniata; Vertebrata; Euteleostomi; Archelosauria; Archosauria; Dinosauria; Saurischia; Theropoda; Coelurosauria; Aves; Neognathae; Galloanserae; Galliformes; Phasianidae; Phasianinae; Gallus	.	c430_g1_i1|m.161	104-538[+]	AGAL_HUMAN^AGAL_HUMAN^Q:1-137,H:284-418^32.857%ID^E:9.35e-20^RecName: Full=Alpha-galactosidase A;^Eukaryota; Metazoa; Chordata; Craniata; Vertebrata; Euteleostomi; Mammalia; Eutheria; Euarchontoglires; Primates; Haplorrhini; Catarrhini; Hominidae; Homo	PF16499.4^Melibiase_2^Alpha galactosidase A^1-39^E:1.2e-10`PF17450.1^Melibiase_2_C^Alpha galactosidase A C-terminal beta sandwich domain^42-128^E:5e-13	.	.	ENOG410XPF1^alpha-galactosidase	KEGG:hsa:2717`KO:K01189	GO:0035578^cellular_component^azurophil granule lumen`GO:0005737^cellular_component^cytoplasm`GO:0070062^cellular_component^extracellular exosome`GO:0005576^cellular_component^extracellular region`GO:0005794^cellular_component^Golgi apparatus`GO:0043202^cellular_component^lysosomal lumen`GO:0005764^cellular_component^lysosome`GO:0004557^molecular_function^alpha-galactosidase activity`GO:0003824^m…	GO:0004553^molecular_function^hydrolase activity, hydrolyzing O-glycosyl compounds`GO:0005975^biological_process^carbohydrate metabolic process	.	.
c430_g1	c430_g1_i2	NAGAB_CHICK^NAGAB_CHICK^Q:136-1290,H:1-381^51.938%ID^E:3.73e-144^RecName: Full=Alpha-N-acetylgalactosaminidase;^Eukaryota; Metazoa; Chordata; Craniata; Vertebrata; Euteleostomi; Archelosauria; Archosauria; Dinosauria; Saurischia; Theropoda; Coelurosauria; Aves; Neognathae; Galloanserae; Galliformes; Phasianidae; Phasianinae; Gallus	.	c430_g1_i2|m.162	67-1326[+]	NAGAB_CHICK^NAGAB_CHICK^Q:24-408,H:1-381^51.938%ID^E:2.92e-145^RecName: Full=Alpha-N-acetylgalactosaminidase;^Eukaryota; Metazoa; Chordata; Craniata; Vertebrata; Euteleostomi; Archelosauria; Archosauria; Dinosauria; Saurischia; Theropoda; Coelurosauria; Aves; Neognathae; Galloanserae; Galliformes; Phasianidae; Phasianinae; Gallus	PF16499.4^Melibiase_2^Alpha galactosidase A^31-314^E:6.6e-141`PF17450.1^Melibiase_2_C^Alpha galactosidase A C-terminal beta sandwich domain^317-403^E:5e-12	sigP:1^29^0.574^YES	.	ENOG410XPF1^alpha-galactosidase	.	GO:0005737^cellular_component^cytoplasm`GO:0005764^cellular_component^lysosome`GO:0004557^molecular_function^alpha-galactosidase activity`GO:0008456^molecular_function^alpha-N-acetylgalactosaminidase activity`GO:0016139^biological_process^glycoside catabolic process`GO:0046477^biological_process^glycosylceramide catabolic process`GO:0009311^biological_process^oligosaccharide metabolic process	GO:0004553^molecular_function^hydrolase activity, hydrolyzing O-glycosyl compounds`GO:0005975^biological_process^carbohydrate metabolic process	.	.
c432_g1	c432_g1_i1	.	.	.	.	.	.	.	.	.	.	.	.	.	.
c434_g1	c434_g1_i1	TM87A_XENTR^TM87A_XENTR^Q:884-2071,H:154-541^54.293%ID^E:5.37e-143^RecName: Full=Transmembrane protein 87A {ECO:0000305};^Eukaryota; Metazoa; Chordata; Craniata; Vertebrata; Euteleostomi; Amphibia; Batrachia; Anura; Pipoidea; Pipidae; Xenopodinae; Xenopus; Silurana	.	c434_g1_i1|m.163	137-2074[+]	TM87A_XENTR^TM87A_XENTR^Q:220-645,H:118-541^51.732%ID^E:3.38e-151^RecName: Full=Transmembrane protein 87A {ECO:0000305};^Eukaryota; Metazoa; Chordata; Craniata; Vertebrata; Euteleostomi; Amphibia; Batrachia; Anura; Pipoidea; Pipidae; Xenopodinae; Xenopus; Silurana	PF06814.12^Lung_7-TM_R^Lung seven transmembrane receptor^266-550^E:7.3e-98	sigP:1^18^0.726^YES	.	ENOG410XS1Q^Transmembrane protein 87A	KEGG:xtr:548811	GO:0032580^cellular_component^Golgi cisterna membrane`GO:0016021^cellular_component^integral component of membrane	GO:0016021^cellular_component^integral component of membrane	.	.
c435_g1	c435_g1_i1	.	.	.	.	.	.	.	.	.	.	.	.	.	.
c436_g1	c436_g1_i1	.	.	.	.	.	.	.	.	.	.	.	.	.	.
c437_g1	c437_g1_i1	.	.	.	.	.	.	.	.	.	.	.	.	.	.
c438_g1	c438_g1_i1	.	.	.	.	.	.	.	.	.	.	.	.	.	.
c439_g1	c439_g1_i1	.	.	.	.	.	.	.	.	.	.	.	.	.	.
c440_g1	c440_g1_i1	.	.	.	.	.	.	.	.	.	.	.	.	.	.
c441_g1	c441_g1_i1	TMOD_CAEEL^TMOD_CAEEL^Q:1266-208,H:28-390^40.496%ID^E:1.09e-79^RecName: Full=Tropomodulin;^Eukaryota; Metazoa; Ecdysozoa; Nematoda; Chromadorea; Rhabditida; Rhabditoidea; Rhabditidae; Peloderinae; Caenorhabditis	.	c441_g1_i1|m.165	205-1275[-]	TMOD_CAEEL^TMOD_CAEEL^Q:4-356,H:28-390^39.118%ID^E:1.88e-90^RecName: Full=Tropomodulin;^Eukaryota; Metazoa; Ecdysozoa; Nematoda; Chromadorea; Rhabditida; Rhabditoidea; Rhabditidae; Peloderinae; Caenorhabditis	PF03250.13^Tropomodulin^Tropomodulin^9-150^E:8.9e-52	.	.	ENOG410YAHM^tropomyosin binding	KEGG:cel:CELE_C06A5.7`KO:K10370	GO:0005737^cellular_component^cytoplasm`GO:0005865^cellular_component^striated muscle thin filament`GO:1990357^cellular_component^terminal web`GO:0051015^molecular_function^actin filament binding`GO:0005523^molecular_function^tropomyosin binding`GO:0009792^biological_process^embryo development ending in birth or egg hatching`GO:0040011^biological_process^locomotion`GO:0071689^biological_process^m…	GO:0005523^molecular_function^tropomyosin binding`GO:0051694^biological_process^pointed-end actin filament capping	.	.
c442_g1	c442_g1_i1	.	.	.	.	.	.	.	.	.	.	.	.	.	.
c443_g1	c443_g1_i1	DCA10_DROME^DCA10_DROME^Q:1926-1120,H:49-319^55.72%ID^E:7.7e-101^RecName: Full=DDB1- and CUL4-associated factor 10 homolog;^Eukaryota; Metazoa; Ecdysozoa; Arthropoda; Hexapoda; Insecta; Pterygota; Neoptera; Holometabola; Diptera; Brachycera; Muscomorpha; Ephydroidea; Drosophilidae; Drosophila; Sophophora`DCA10_DROME^DCA10_DROME^Q:528-226,H:514-619^42.453%ID^E:1.59e-17^RecName: Full=DDB1- and CUL4…	.	c443_g1_i1|m.166	217-2088[-]	DCA10_DANRE^DCA10_DANRE^Q:32-307,H:109-395^45.638%ID^E:5.26e-75^RecName: Full=DDB1- and CUL4-associated factor 10;^Eukaryota; Metazoa; Chordata; Craniata; Vertebrata; Euteleostomi; Actinopterygii; Neopterygii; Teleostei; Ostariophysi; Cypriniformes; Cyprinidae; Danio`DCA10_DANRE^DCA10_DANRE^Q:524-623,H:409-508^60%ID^E:2.76e-33^RecName: Full=DDB1- and CUL4-associated factor 10;^Eukaryota; Metazoa;…	PF00400.31^WD40^WD domain, G-beta repeat^51-82^E:0.074`PF00400.31^WD40^WD domain, G-beta repeat^131-167^E:0.0017	.	.	ENOG410ZF1A^DDB1 and CUL4 associated factor 10	KEGG:dre:405882`KO:K11802	GO:0080008^cellular_component^Cul4-RING E3 ubiquitin ligase complex`GO:0016567^biological_process^protein ubiquitination	GO:0005515^molecular_function^protein binding	.	.
c443_g1	c443_g1_i2	DCA10_DROME^DCA10_DROME^Q:1926-1120,H:49-319^55.72%ID^E:3.35e-101^RecName: Full=DDB1- and CUL4-associated factor 10 homolog;^Eukaryota; Metazoa; Ecdysozoa; Arthropoda; Hexapoda; Insecta; Pterygota; Neoptera; Holometabola; Diptera; Brachycera; Muscomorpha; Ephydroidea; Drosophilidae; Drosophila; Sophophora`DCA10_DROME^DCA10_DROME^Q:528-226,H:514-619^42.453%ID^E:1.46e-17^RecName: Full=DDB1- and CUL…	.	c443_g1_i2|m.169	217-2088[-]	DCA10_DANRE^DCA10_DANRE^Q:32-307,H:109-395^45.638%ID^E:5.26e-75^RecName: Full=DDB1- and CUL4-associated factor 10;^Eukaryota; Metazoa; Chordata; Craniata; Vertebrata; Euteleostomi; Actinopterygii; Neopterygii; Teleostei; Ostariophysi; Cypriniformes; Cyprinidae; Danio`DCA10_DANRE^DCA10_DANRE^Q:524-623,H:409-508^60%ID^E:2.76e-33^RecName: Full=DDB1- and CUL4-associated factor 10;^Eukaryota; Metazoa;…	PF00400.31^WD40^WD domain, G-beta repeat^51-82^E:0.074`PF00400.31^WD40^WD domain, G-beta repeat^131-167^E:0.0017	.	.	ENOG410ZF1A^DDB1 and CUL4 associated factor 10	KEGG:dre:405882`KO:K11802	GO:0080008^cellular_component^Cul4-RING E3 ubiquitin ligase complex`GO:0016567^biological_process^protein ubiquitination	GO:0005515^molecular_function^protein binding	.	.
c444_g1	c444_g1_i1	.	.	.	.	.	.	.	.	.	.	.	.	.	.
c445_g1	c445_g1_i1	.	.	.	.	.	.	.	.	.	.	.	.	.	.
c446_g1	c446_g1_i1	FUCTA_DROME^FUCTA_DROME^Q:897-19,H:200-478^35.88%ID^E:5.31e-51^RecName: Full=Glycoprotein 3-alpha-L-fucosyltransferase A;^Eukaryota; Metazoa; Ecdysozoa; Arthropoda; Hexapoda; Insecta; Pterygota; Neoptera; Holometabola; Diptera; Brachycera; Muscomorpha; Ephydroidea; Drosophilidae; Drosophila; Sophophora	.	c446_g1_i1|m.173	1-1239[-]	FUCTA_DROME^FUCTA_DROME^Q:115-407,H:200-478^36.213%ID^E:2.34e-52^RecName: Full=Glycoprotein 3-alpha-L-fucosyltransferase A;^Eukaryota; Metazoa; Ecdysozoa; Arthropoda; Hexapoda; Insecta; Pterygota; Neoptera; Holometabola; Diptera; Brachycera; Muscomorpha; Ephydroidea; Drosophilidae; Drosophila; Sophophora	PF17039.4^Glyco_tran_10_N^Fucosyltransferase, N-terminal^85-202^E:7e-25`PF00852.18^Glyco_transf_10^Glycosyltransferase family 10 (fucosyltransferase) C-term^225-405^E:2.1e-58	.	.	ENOG410ZIMX^(Alpha (1,3) fucosyltransferase	KEGG:dme:Dmel_CG6869`KO:K00753	GO:0032580^cellular_component^Golgi cisterna membrane`GO:0005797^cellular_component^Golgi medial cisterna`GO:0000139^cellular_component^Golgi membrane`GO:0016021^cellular_component^integral component of membrane`GO:0033932^molecular_function^1,3-alpha-L-fucosidase activity`GO:0046920^molecular_function^alpha-(1->3)-fucosyltransferase activity`GO:0008417^molecular_function^fucosyltransferase activ…	GO:0008417^molecular_function^fucosyltransferase activity`GO:0006486^biological_process^protein glycosylation`GO:0016020^cellular_component^membrane	.	.
c447_g1	c447_g1_i1	.	.	.	.	.	.	.	.	.	.	.	.	.	.
c448_g1	c448_g1_i1	.	.	.	.	.	.	.	.	.	.	.	.	.	.
c448_g2	c448_g2_i1	.	.	.	.	.	.	.	.	.	.	.	.	.	.
c449_g1	c449_g1_i1	AG10B_MOUSE^AG10B_MOUSE^Q:360-1007,H:19-252^38.889%ID^E:1.85e-30^RecName: Full=Putative Dol-P-Glc:Glc(2)Man(9)GlcNAc(2)-PP-Dol alpha-1,2-glucosyltransferase {ECO:0000250|UniProtKB:P50076};^Eukaryota; Metazoa; Chordata; Craniata; Vertebrata; Euteleostomi; Mammalia; Eutheria; Euarchontoglires; Glires; Rodentia; Myomorpha; Muroidea; Muridae; Murinae; Mus; Mus	.	c449_g1_i1|m.174	315-1010[+]	AG10B_MOUSE^AG10B_MOUSE^Q:16-213,H:19-227^43.062%ID^E:8.99e-45^RecName: Full=Putative Dol-P-Glc:Glc(2)Man(9)GlcNAc(2)-PP-Dol alpha-1,2-glucosyltransferase {ECO:0000250|UniProtKB:P50076};^Eukaryota; Metazoa; Chordata; Craniata; Vertebrata; Euteleostomi; Mammalia; Eutheria; Euarchontoglires; Glires; Rodentia; Myomorpha; Muroidea; Muridae; Murinae; Mus; Mus	PF04922.11^DIE2_ALG10^DIE2/ALG10 family^29-206^E:3.8e-58	.	.	ENOG410YGXE^adds the third glucose residue to the lipid-linked oligosaccharide precursor for N-linked glycosylation. Transfers glucose from dolichyl phosphate glucose (Dol-P-Glc) onto the lipid-linked oligosaccharide Glc(2)Man(9)GlcNAc(2)-PP-Dol	KEGG:mmu:380959`KO:K03850	GO:0005789^cellular_component^endoplasmic reticulum membrane`GO:0016021^cellular_component^integral component of membrane`GO:0005886^cellular_component^plasma membrane`GO:0106073^molecular_function^dolichyl pyrophosphate Glc2Man9GlcNAc2 alpha-1,2-glucosyltransferase activity`GO:0004583^molecular_function^dolichyl-phosphate-glucose-glycolipid alpha-glucosyltransferase activity`GO:0015459^molecular…	GO:0004583^molecular_function^dolichyl-phosphate-glucose-glycolipid alpha-glucosyltransferase activity`GO:0006488^biological_process^dolichol-linked oligosaccharide biosynthetic process`GO:0005789^cellular_component^endoplasmic reticulum membrane	.	.
c454_g1	c454_g1_i1	.	.	.	.	.	.	.	.	.	.	.	.	.	.
c456_g1	c456_g1_i1	.	.	.	.	.	.	.	.	.	.	.	.	.	.
c457_g1	c457_g1_i1	.	.	.	.	.	.	.	.	.	.	.	.	.	.
c458_g1	c458_g1_i1	.	.	.	.	.	.	.	.	.	.	.	.	.	.
c458_g1	c458_g1_i2	.	.	.	.	.	.	.	.	.	.	.	.	.	.
c459_g1	c459_g1_i1	GMPAA_DANRE^GMPAA_DANRE^Q:120-1397,H:1-422^60.563%ID^E:0^RecName: Full=Mannose-1-phosphate guanyltransferase alpha-A;^Eukaryota; Metazoa; Chordata; Craniata; Vertebrata; Euteleostomi; Actinopterygii; Neopterygii; Teleostei; Ostariophysi; Cypriniformes; Cyprinidae; Danio	.	c459_g1_i1|m.176	120-1400[+]	GMPAA_DANRE^GMPAA_DANRE^Q:1-426,H:1-422^60.563%ID^E:0^RecName: Full=Mannose-1-phosphate guanyltransferase alpha-A;^Eukaryota; Metazoa; Chordata; Craniata; Vertebrata; Euteleostomi; Actinopterygii; Neopterygii; Teleostei; Ostariophysi; Cypriniformes; Cyprinidae; Danio	PF00483.22^NTP_transferase^Nucleotidyl transferase^3-218^E:6.6e-29`PF14602.5^Hexapep_2^Hexapeptide repeat of succinyl-transferase^287-324^E:0.0034`PF00132.23^Hexapep^Bacterial transferase hexapeptide (six repeats)^291-325^E:5.5e-08	.	.	COG1208^nucleotidyl transferase	KEGG:dre:431743`KO:K00966	GO:0005525^molecular_function^GTP binding`GO:0004475^molecular_function^mannose-1-phosphate guanylyltransferase activity`GO:0009298^biological_process^GDP-mannose biosynthetic process	GO:0016779^molecular_function^nucleotidyltransferase activity`GO:0009058^biological_process^biosynthetic process	.	.
c459_g1	c459_g1_i2	GMPAA_DANRE^GMPAA_DANRE^Q:120-1463,H:1-422^57.589%ID^E:0^RecName: Full=Mannose-1-phosphate guanyltransferase alpha-A;^Eukaryota; Metazoa; Chordata; Craniata; Vertebrata; Euteleostomi; Actinopterygii; Neopterygii; Teleostei; Ostariophysi; Cypriniformes; Cyprinidae; Danio	.	c459_g1_i2|m.179	120-1466[+]	GMPAA_DANRE^GMPAA_DANRE^Q:1-448,H:1-422^57.589%ID^E:0^RecName: Full=Mannose-1-phosphate guanyltransferase alpha-A;^Eukaryota; Metazoa; Chordata; Craniata; Vertebrata; Euteleostomi; Actinopterygii; Neopterygii; Teleostei; Ostariophysi; Cypriniformes; Cyprinidae; Danio	PF00483.22^NTP_transferase^Nucleotidyl transferase^3-145^E:2e-17`PF00483.22^NTP_transferase^Nucleotidyl transferase^170-239^E:1.4e-05`PF14602.5^Hexapep_2^Hexapeptide repeat of succinyl-transferase^309-346^E:0.0033`PF00132.23^Hexapep^Bacterial transferase hexapeptide (six repeats)^313-347^E:5.8e-08	.	.	COG1208^nucleotidyl transferase	KEGG:dre:431743`KO:K00966	GO:0005525^molecular_function^GTP binding`GO:0004475^molecular_function^mannose-1-phosphate guanylyltransferase activity`GO:0009298^biological_process^GDP-mannose biosynthetic process	GO:0016779^molecular_function^nucleotidyltransferase activity`GO:0009058^biological_process^biosynthetic process	.	.
c460_g1	c460_g1_i1	.	.	.	.	.	.	.	.	.	.	.	.	.	.
c461_g1	c461_g1_i1	.	.	.	.	.	.	.	.	.	.	.	.	.	.
c461_g1	c461_g1_i2	.	.	.	.	.	.	.	.	.	.	.	.	.	.
c463_g1	c463_g1_i1	COA3_DROME^COA3_DROME^Q:354-488,H:19-63^51.111%ID^E:6.33e-07^RecName: Full=Cytochrome c oxidase assembly factor 3, mitochondrial;^Eukaryota; Metazoa; Ecdysozoa; Arthropoda; Hexapoda; Insecta; Pterygota; Neoptera; Holometabola; Diptera; Brachycera; Muscomorpha; Ephydroidea; Drosophilidae; Drosophila; Sophophora	.	.	.	.	.	.	.	ENOG4111XAC^cytochrome c oxidase assembly factor 3	KEGG:dme:Dmel_CG42630`KO:K18175	GO:0016021^cellular_component^integral component of membrane`GO:0031966^cellular_component^mitochondrial membrane`GO:0005739^cellular_component^mitochondrion`GO:0008535^biological_process^respiratory chain complex IV assembly	.	.	.
c464_g1	c464_g1_i1	.	.	.	.	.	.	.	.	.	.	.	.	.	.
c465_g1	c465_g1_i1	.	.	.	.	.	.	.	.	.	.	.	.	.	.
c466_g1	c466_g1_i1	.	.	.	.	.	.	.	.	.	.	.	.	.	.
c467_g1	c467_g1_i1	.	.	c467_g1_i1|m.182	3-332[-]	.	PF00078.26^RVT_1^Reverse transcriptase (RNA-dependent DNA polymerase)^3-85^E:3.7e-13	.	.	.	.	.	.	.	.
c468_g1	c468_g1_i1	ZN345_BOVIN^ZN345_BOVIN^Q:1180-134,H:56-402^40.688%ID^E:3.07e-89^RecName: Full=Zinc finger protein 345;^Eukaryota; Metazoa; Chordata; Craniata; Vertebrata; Euteleostomi; Mammalia; Eutheria; Laurasiatheria; Cetartiodactyla; Ruminantia; Pecora; Bovidae; Bovinae; Bos`ZN345_BOVIN^ZN345_BOVIN^Q:1180-149,H:112-454^37.791%ID^E:5.33e-83^RecName: Full=Zinc finger protein 345;^Eukaryota; Metazoa; Chordata;…	.	c468_g1_i1|m.183	131-1180[-]	ZN345_BOVIN^ZN345_BOVIN^Q:1-349,H:56-402^40.688%ID^E:6.53e-90^RecName: Full=Zinc finger protein 345;^Eukaryota; Metazoa; Chordata; Craniata; Vertebrata; Euteleostomi; Mammalia; Eutheria; Laurasiatheria; Cetartiodactyla; Ruminantia; Pecora; Bovidae; Bovinae; Bos`ZN345_BOVIN^ZN345_BOVIN^Q:1-344,H:112-454^37.791%ID^E:1.17e-83^RecName: Full=Zinc finger protein 345;^Eukaryota; Metazoa; Chordata; Crani…	PF00096.25^zf-C2H2^Zinc finger, C2H2 type^7-29^E:0.0026`PF00096.25^zf-C2H2^Zinc finger, C2H2 type^35-58^E:0.00024`PF13894.5^zf-C2H2_4^C2H2-type zinc finger^35-58^E:0.00092`PF00096.25^zf-C2H2^Zinc finger, C2H2 type^65-86^E:0.0086`PF12874.6^zf-met^Zinc-finger of C2H2 type^65-84^E:0.002`PF00096.25^zf-C2H2^Zinc finger, C2H2 type^92-114^E:0.0063`PF00096.25^zf-C2H2^Zinc finger, C2H2 type^120-142^E:5e-0…	.	.	.	KEGG:bta:518207	GO:0005634^cellular_component^nucleus`GO:0003677^molecular_function^DNA binding`GO:0003700^molecular_function^DNA-binding transcription factor activity`GO:0046872^molecular_function^metal ion binding`GO:0006355^biological_process^regulation of transcription, DNA-templated`GO:0006351^biological_process^transcription, DNA-templated	GO:0003676^molecular_function^nucleic acid binding	.	.
c469_g1	c469_g1_i1	.	.	.	.	.	.	.	.	.	.	.	.	.	.
c470_g1	c470_g1_i1	.	.	.	.	.	.	.	.	.	.	.	.	.	.
c471_g1	c471_g1_i1	.	.	.	.	.	.	.	.	.	.	.	.	.	.
c472_g1	c472_g1_i1	.	.	.	.	.	.	.	.	.	.	.	.	.	.
c472_g1	c472_g1_i2	.	.	c472_g1_i2|m.185	3-593[-]	.	.	.	.	.	.	.	.	.	.
c473_g1	c473_g1_i1	F199X_DANRE^F199X_DANRE^Q:683-141,H:156-373^28.378%ID^E:2.5e-14^RecName: Full=Protein FAM199X;^Eukaryota; Metazoa; Chordata; Craniata; Vertebrata; Euteleostomi; Actinopterygii; Neopterygii; Teleostei; Ostariophysi; Cypriniformes; Cyprinidae; Danio	.	c473_g1_i1|m.186	135-1055[-]	F199X_DANRE^F199X_DANRE^Q:125-305,H:156-373^28.378%ID^E:1.45e-19^RecName: Full=Protein FAM199X;^Eukaryota; Metazoa; Chordata; Craniata; Vertebrata; Euteleostomi; Actinopterygii; Neopterygii; Teleostei; Ostariophysi; Cypriniformes; Cyprinidae; Danio	PF15814.4^FAM199X^Protein family FAM199X^125-228^E:6.4e-16	.	.	ENOG410XU8D^family with sequence similarity 199, X-linked	KEGG:dre:445309	.	.	.	.
c474_g1	c474_g1_i1	.	.	.	.	.	.	.	.	.	.	.	.	.	.
c474_g1	c474_g1_i2	DYN1_BOVIN^DYN1_BOVIN^Q:768-337,H:621-767^65.306%ID^E:6.86e-57^RecName: Full=Dynamin-1;^Eukaryota; Metazoa; Chordata; Craniata; Vertebrata; Euteleostomi; Mammalia; Eutheria; Laurasiatheria; Cetartiodactyla; Ruminantia; Pecora; Bovidae; Bovinae; Bos	.	c474_g1_i2|m.187	82-768[-]	DYN_DROME^DYN_DROME^Q:1-208,H:617-829^60.185%ID^E:2.01e-65^RecName: Full=Dynamin;^Eukaryota; Metazoa; Ecdysozoa; Arthropoda; Hexapoda; Insecta; Pterygota; Neoptera; Holometabola; Diptera; Brachycera; Muscomorpha; Ephydroidea; Drosophilidae; Drosophila; Sophophora	PF02212.17^GED^Dynamin GTPase effector domain^33-122^E:2.3e-27	.	.	COG0699^Dynamin family	KEGG:dme:Dmel_CG18102`KO:K01528	GO:0005737^cellular_component^cytoplasm`GO:0005874^cellular_component^microtubule`GO:0031966^cellular_component^mitochondrial membrane`GO:0072686^cellular_component^mitotic spindle`GO:0005886^cellular_component^plasma membrane`GO:0098793^cellular_component^presynapse`GO:0070864^cellular_component^sperm individualization complex`GO:0045202^cellular_component^synapse`GO:0003779^molecular_function^a…	GO:0003924^molecular_function^GTPase activity`GO:0005525^molecular_function^GTP binding	.	.
c475_g1	c475_g1_i1	.	.	.	.	.	.	.	.	.	.	.	.	.	.
c475_g1	c475_g1_i2	.	.	.	.	.	.	.	.	.	.	.	.	.	.
c476_g1	c476_g1_i1	.	.	.	.	.	.	.	.	.	.	.	.	.	.
c477_g1	c477_g1_i1	SIR3_HUMAN^SIR3_HUMAN^Q:360-1133,H:130-388^54.789%ID^E:7.74e-97^RecName: Full=NAD-dependent protein deacetylase sirtuin-3, mitochondrial;^Eukaryota; Metazoa; Chordata; Craniata; Vertebrata; Euteleostomi; Mammalia; Eutheria; Euarchontoglires; Primates; Haplorrhini; Catarrhini; Hominidae; Homo	.	c477_g1_i1|m.188	168-1151[+]	SIR3_HUMAN^SIR3_HUMAN^Q:65-322,H:130-388^54.789%ID^E:3.91e-99^RecName: Full=NAD-dependent protein deacetylase sirtuin-3, mitochondrial;^Eukaryota; Metazoa; Chordata; Craniata; Vertebrata; Euteleostomi; Mammalia; Eutheria; Euarchontoglires; Primates; Haplorrhini; Catarrhini; Hominidae; Homo	PF02146.16^SIR2^Sir2 family^80-263^E:1.8e-57	.	.	COG0846^NAD-dependent protein deacetylase which modulates the activities of several enzymes which are inactive in their acetylated form	KEGG:hsa:23410`KO:K11413	GO:0005759^cellular_component^mitochondrial matrix`GO:0005739^cellular_component^mitochondrion`GO:0032991^cellular_component^protein-containing complex`GO:0019899^molecular_function^enzyme binding`GO:0003950^molecular_function^NAD+ ADP-ribosyltransferase activity`GO:0070403^molecular_function^NAD+ binding`GO:0017136^molecular_function^NAD-dependent histone deacetylase activity`GO:0034979^molecula…	GO:0070403^molecular_function^NAD+ binding	.	.
c477_g1	c477_g1_i2	SIR3_HUMAN^SIR3_HUMAN^Q:360-1133,H:130-388^54.789%ID^E:6.23e-97^RecName: Full=NAD-dependent protein deacetylase sirtuin-3, mitochondrial;^Eukaryota; Metazoa; Chordata; Craniata; Vertebrata; Euteleostomi; Mammalia; Eutheria; Euarchontoglires; Primates; Haplorrhini; Catarrhini; Hominidae; Homo	.	c477_g1_i2|m.189	168-1151[+]	SIR3_HUMAN^SIR3_HUMAN^Q:65-322,H:130-388^54.789%ID^E:3.91e-99^RecName: Full=NAD-dependent protein deacetylase sirtuin-3, mitochondrial;^Eukaryota; Metazoa; Chordata; Craniata; Vertebrata; Euteleostomi; Mammalia; Eutheria; Euarchontoglires; Primates; Haplorrhini; Catarrhini; Hominidae; Homo	PF02146.16^SIR2^Sir2 family^80-263^E:1.8e-57	.	.	COG0846^NAD-dependent protein deacetylase which modulates the activities of several enzymes which are inactive in their acetylated form	KEGG:hsa:23410`KO:K11413	GO:0005759^cellular_component^mitochondrial matrix`GO:0005739^cellular_component^mitochondrion`GO:0032991^cellular_component^protein-containing complex`GO:0019899^molecular_function^enzyme binding`GO:0003950^molecular_function^NAD+ ADP-ribosyltransferase activity`GO:0070403^molecular_function^NAD+ binding`GO:0017136^molecular_function^NAD-dependent histone deacetylase activity`GO:0034979^molecula…	GO:0070403^molecular_function^NAD+ binding	.	.
c478_g1	c478_g1_i1	GGLO_BOVIN^GGLO_BOVIN^Q:274-1605,H:3-439^48.198%ID^E:2.78e-166^RecName: Full=L-gulonolactone oxidase;^Eukaryota; Metazoa; Chordata; Craniata; Vertebrata; Euteleostomi; Mammalia; Eutheria; Laurasiatheria; Cetartiodactyla; Ruminantia; Pecora; Bovidae; Bovinae; Bos	.	c478_g1_i1|m.190	235-1620[+]	GGLO_BOVIN^GGLO_BOVIN^Q:14-457,H:3-439^48.198%ID^E:9.84e-168^RecName: Full=L-gulonolactone oxidase;^Eukaryota; Metazoa; Chordata; Craniata; Vertebrata; Euteleostomi; Mammalia; Eutheria; Laurasiatheria; Cetartiodactyla; Ruminantia; Pecora; Bovidae; Bovinae; Bos	PF01565.22^FAD_binding_4^FAD binding domain^32-168^E:3.8e-31`PF04030.13^ALO^D-arabinono-1,4-lactone oxidase^192-455^E:3.7e-81	.	.	COG0277^FAD linked oxidase domain protein	KEGG:bta:286812`KO:K00103	GO:0005789^cellular_component^endoplasmic reticulum membrane`GO:0016021^cellular_component^integral component of membrane`GO:0031090^cellular_component^organelle membrane`GO:0003885^molecular_function^D-arabinono-1,4-lactone oxidase activity`GO:0050660^molecular_function^flavin adenine dinucleotide binding`GO:0050105^molecular_function^L-gulonolactone oxidase activity`GO:0019853^biological_proces…	GO:0016491^molecular_function^oxidoreductase activity`GO:0050660^molecular_function^flavin adenine dinucleotide binding`GO:0055114^biological_process^oxidation-reduction process`GO:0003885^molecular_function^D-arabinono-1,4-lactone oxidase activity`GO:0016020^cellular_component^membrane	.	.
c479_g1	c479_g1_i1	RGMA_HUMAN^RGMA_HUMAN^Q:596-78,H:48-216^38.587%ID^E:4.56e-28^RecName: Full=Repulsive guidance molecule A;^Eukaryota; Metazoa; Chordata; Craniata; Vertebrata; Euteleostomi; Mammalia; Eutheria; Euarchontoglires; Primates; Haplorrhini; Catarrhini; Hominidae; Homo	.	c479_g1_i1|m.191	3-701[-]	RGMA_MACFA^RGMA_MACFA^Q:7-208,H:30-224^38.647%ID^E:1.81e-30^RecName: Full=Repulsive guidance molecule A;^Eukaryota; Metazoa; Chordata; Craniata; Vertebrata; Euteleostomi; Mammalia; Eutheria; Euarchontoglires; Primates; Haplorrhini; Catarrhini; Cercopithecidae; Cercopithecinae; Macaca	PF06535.11^RGM_N^Repulsive guidance molecule (RGM) N-terminus^36-208^E:2.1e-48	sigP:1^28^0.837^YES	.	.	KEGG:mcf:101866018`KO:K06847	GO:0031225^cellular_component^anchored component of membrane`GO:0005886^cellular_component^plasma membrane`GO:0015026^molecular_function^coreceptor activity`GO:0030509^biological_process^BMP signaling pathway`GO:0048681^biological_process^negative regulation of axon regeneration	.	.	.
c479_g1	c479_g1_i2	RGMA_CHICK^RGMA_CHICK^Q:1622-525,H:30-404^40.365%ID^E:1.8e-77^RecName: Full=Repulsive guidance molecule A;^Eukaryota; Metazoa; Chordata; Craniata; Vertebrata; Euteleostomi; Archelosauria; Archosauria; Dinosauria; Saurischia; Theropoda; Coelurosauria; Aves; Neognathae; Galloanserae; Galliformes; Phasianidae; Phasianinae; Gallus	.	c479_g1_i2|m.192	411-1727[-]	RGMA_HUMAN^RGMA_HUMAN^Q:7-400,H:22-422^38.663%ID^E:6.56e-81^RecName: Full=Repulsive guidance molecule A;^Eukaryota; Metazoa; Chordata; Craniata; Vertebrata; Euteleostomi; Mammalia; Eutheria; Euarchontoglires; Primates; Haplorrhini; Catarrhini; Hominidae; Homo	PF06535.11^RGM_N^Repulsive guidance molecule (RGM) N-terminus^36-213^E:2.7e-51`PF06534.12^RGM_C^Repulsive guidance molecule (RGM) C-terminus^218-384^E:3e-56	sigP:1^28^0.837^YES	.	ENOG410ZT7E^RGM domain family, member	KEGG:hsa:56963`KO:K06847	GO:0031225^cellular_component^anchored component of membrane`GO:0005783^cellular_component^endoplasmic reticulum`GO:0005886^cellular_component^plasma membrane`GO:0015026^molecular_function^coreceptor activity`GO:1990459^molecular_function^transferrin receptor binding`GO:0030509^biological_process^BMP signaling pathway`GO:0048681^biological_process^negative regulation of axon regeneration`GO:00459…	.	.	.
c480_g1	c480_g1_i1	EAF_DROWI^EAF_DROWI^Q:251-628,H:10-136^52.756%ID^E:2.36e-37^RecName: Full=Ell-associated factor Eaf {ECO:0000250|UniProtKB:Q7JRJ1};^Eukaryota; Metazoa; Ecdysozoa; Arthropoda; Hexapoda; Insecta; Pterygota; Neoptera; Holometabola; Diptera; Brachycera; Muscomorpha; Ephydroidea; Drosophilidae; Drosophila; Sophophora	.	c480_g1_i1|m.194	242-1165[+]	EAF_DROWI^EAF_DROWI^Q:4-129,H:10-136^52.756%ID^E:4.11e-40^RecName: Full=Ell-associated factor Eaf {ECO:0000250|UniProtKB:Q7JRJ1};^Eukaryota; Metazoa; Ecdysozoa; Arthropoda; Hexapoda; Insecta; Pterygota; Neoptera; Holometabola; Diptera; Brachycera; Muscomorpha; Ephydroidea; Drosophilidae; Drosophila; Sophophora	PF09816.8^EAF^RNA polymerase II transcription elongation factor^16-114^E:9.4e-22	.	.	ENOG4111KQJ^ELL associated factor	KEGG:dwi:Dwil_GK22015`KO:K15186	GO:0032783^cellular_component^ELL-EAF complex`GO:0005654^cellular_component^nucleoplasm`GO:0007275^biological_process^multicellular organism development`GO:0045893^biological_process^positive regulation of transcription, DNA-templated`GO:0043620^biological_process^regulation of DNA-templated transcription in response to stress`GO:0006351^biological_process^transcription, DNA-templated`GO:0042060^…	.	.	.
c480_g1	c480_g1_i2	EAF_DROWI^EAF_DROWI^Q:251-628,H:10-136^52.756%ID^E:1.11e-37^RecName: Full=Ell-associated factor Eaf {ECO:0000250|UniProtKB:Q7JRJ1};^Eukaryota; Metazoa; Ecdysozoa; Arthropoda; Hexapoda; Insecta; Pterygota; Neoptera; Holometabola; Diptera; Brachycera; Muscomorpha; Ephydroidea; Drosophilidae; Drosophila; Sophophora	.	c480_g1_i2|m.195	242-1021[+]	EAF_DROWI^EAF_DROWI^Q:4-129,H:10-136^52.756%ID^E:2.6e-40^RecName: Full=Ell-associated factor Eaf {ECO:0000250|UniProtKB:Q7JRJ1};^Eukaryota; Metazoa; Ecdysozoa; Arthropoda; Hexapoda; Insecta; Pterygota; Neoptera; Holometabola; Diptera; Brachycera; Muscomorpha; Ephydroidea; Drosophilidae; Drosophila; Sophophora	PF09816.8^EAF^RNA polymerase II transcription elongation factor^16-114^E:6.5e-22	.	.	ENOG4111KQJ^ELL associated factor	KEGG:dwi:Dwil_GK22015`KO:K15186	GO:0032783^cellular_component^ELL-EAF complex`GO:0005654^cellular_component^nucleoplasm`GO:0007275^biological_process^multicellular organism development`GO:0045893^biological_process^positive regulation of transcription, DNA-templated`GO:0043620^biological_process^regulation of DNA-templated transcription in response to stress`GO:0006351^biological_process^transcription, DNA-templated`GO:0042060^…	.	.	.
c481_g1	c481_g1_i1	CHM4B_XENTR^CHM4B_XENTR^Q:286-744,H:1-153^74.51%ID^E:2.37e-75^RecName: Full=Charged multivesicular body protein 4b;^Eukaryota; Metazoa; Chordata; Craniata; Vertebrata; Euteleostomi; Amphibia; Batrachia; Anura; Pipoidea; Pipidae; Xenopodinae; Xenopus; Silurana	.	c481_g1_i1|m.196	286-951[+]	CHM4B_XENLA^CHM4B_XENLA^Q:1-221,H:1-221^68.919%ID^E:2.59e-92^RecName: Full=Charged multivesicular body protein 4b;^Eukaryota; Metazoa; Chordata; Craniata; Vertebrata; Euteleostomi; Amphibia; Batrachia; Anura; Pipoidea; Pipidae; Xenopodinae; Xenopus; Xenopus	PF03357.20^Snf7^Snf7^22-196^E:4.8e-52	.	.	.	KEGG:xla:495125`KO:K12194	GO:0005829^cellular_component^cytosol`GO:0000815^cellular_component^ESCRT III complex`GO:0031902^cellular_component^late endosome membrane`GO:0030496^cellular_component^midbody`GO:0005635^cellular_component^nuclear envelope`GO:0010458^biological_process^exit from mitosis`GO:0090148^biological_process^membrane fission`GO:0000281^biological_process^mitotic cytokinesis`GO:0031468^biological_process^…	GO:0007034^biological_process^vacuolar transport	.	.
c482_g1	c482_g1_i1	.	.	.	.	.	.	.	.	.	.	.	.	.	.
c484_g1	c484_g1_i1	CDYL_MOUSE^CDYL_MOUSE^Q:2692-3513,H:298-575^32.384%ID^E:1.71e-42^RecName: Full=Chromodomain Y-like protein {ECO:0000303|PubMed:10192397};^Eukaryota; Metazoa; Chordata; Craniata; Vertebrata; Euteleostomi; Mammalia; Eutheria; Euarchontoglires; Glires; Rodentia; Myomorpha; Muroidea; Muridae; Murinae; Mus; Mus	.	c484_g1_i1|m.197	1-3570[+]	CDYL_MOUSE^CDYL_MOUSE^Q:898-1171,H:298-575^32.384%ID^E:1.22e-42^RecName: Full=Chromodomain Y-like protein {ECO:0000303|PubMed:10192397};^Eukaryota; Metazoa; Chordata; Craniata; Vertebrata; Euteleostomi; Mammalia; Eutheria; Euarchontoglires; Glires; Rodentia; Myomorpha; Muroidea; Muridae; Murinae; Mus; Mus	PF00378.19^ECH_1^Enoyl-CoA hydratase/isomerase^960-1166^E:5.3e-34`PF16113.4^ECH_2^Enoyl-CoA hydratase/isomerase^960-1132^E:7.8e-21	.	.	COG1024^Enoyl-CoA hydratase	KEGG:mmu:12593`KO:K00653	GO:0005694^cellular_component^chromosome`GO:0016607^cellular_component^nuclear speck`GO:0005634^cellular_component^nucleus`GO:0003682^molecular_function^chromatin binding`GO:0120092^molecular_function^crotonyl-CoA hydratase activity`GO:0004402^molecular_function^histone acetyltransferase activity`GO:0035064^molecular_function^methylated histone binding`GO:0030674^molecular_function^protein bindin…	GO:0003824^molecular_function^catalytic activity`GO:0008152^biological_process^metabolic process`GO:0003860^molecular_function^3-hydroxyisobutyryl-CoA hydrolase activity	.	.
c485_g1	c485_g1_i1	SETMR_HUMAN^SETMR_HUMAN^Q:276-4,H:561-666^42.453%ID^E:8.86e-19^RecName: Full=Histone-lysine N-methyltransferase SETMAR {ECO:0000305};^Eukaryota; Metazoa; Chordata; Craniata; Vertebrata; Euteleostomi; Mammalia; Eutheria; Euarchontoglires; Primates; Haplorrhini; Catarrhini; Hominidae; Homo	.	.	.	.	.	.	.	COG2940^Histone-lysine N-methyltransferase	KEGG:hsa:6419`KO:K11433	GO:0005730^cellular_component^nucleolus`GO:0005634^cellular_component^nucleus`GO:0035861^cellular_component^site of double-strand break`GO:0003677^molecular_function^DNA binding`GO:0044547^molecular_function^DNA topoisomerase binding`GO:0003690^molecular_function^double-stranded DNA binding`GO:0004519^molecular_function^endonuclease activity`GO:0046975^molecular_function^histone methyltransferase…	.	.	.
c485_g1	c485_g1_i2	SETMR_HUMAN^SETMR_HUMAN^Q:357-4,H:534-666^47.368%ID^E:1.04e-31^RecName: Full=Histone-lysine N-methyltransferase SETMAR {ECO:0000305};^Eukaryota; Metazoa; Chordata; Craniata; Vertebrata; Euteleostomi; Mammalia; Eutheria; Euarchontoglires; Primates; Haplorrhini; Catarrhini; Hominidae; Homo`SETMR_HUMAN^SETMR_HUMAN^Q:457-350,H:498-535^52.632%ID^E:1.04e-31^RecName: Full=Histone-lysine N-methyltransfer…	.	.	.	.	.	.	.	COG2940^Histone-lysine N-methyltransferase	KEGG:hsa:6419`KO:K11433	GO:0005730^cellular_component^nucleolus`GO:0005634^cellular_component^nucleus`GO:0035861^cellular_component^site of double-strand break`GO:0003677^molecular_function^DNA binding`GO:0044547^molecular_function^DNA topoisomerase binding`GO:0003690^molecular_function^double-stranded DNA binding`GO:0004519^molecular_function^endonuclease activity`GO:0046975^molecular_function^histone methyltransferase…	.	.	.
c486_g1	c486_g1_i1	RRP8_HUMAN^RRP8_HUMAN^Q:613-2,H:230-432^50%ID^E:2.35e-69^RecName: Full=Ribosomal RNA-processing protein 8;^Eukaryota; Metazoa; Chordata; Craniata; Vertebrata; Euteleostomi; Mammalia; Eutheria; Euarchontoglires; Primates; Haplorrhini; Catarrhini; Hominidae; Homo	.	c486_g1_i1|m.198	2-1315[-]	RRP8_HUMAN^RRP8_HUMAN^Q:235-438,H:230-432^50%ID^E:3.4e-70^RecName: Full=Ribosomal RNA-processing protein 8;^Eukaryota; Metazoa; Chordata; Craniata; Vertebrata; Euteleostomi; Mammalia; Eutheria; Euarchontoglires; Primates; Haplorrhini; Catarrhini; Hominidae; Homo	PF05148.14^Methyltransf_8^Hypothetical methyltransferase^243-438^E:7.4e-82`PF08241.11^Methyltransf_11^Methyltransferase domain^319-394^E:5.7e-05	.	.	ENOG4111J8Z^ribosomal RNA processing 8, methyltransferase, homolog (yeast)	KEGG:hsa:23378`KO:K14850	GO:0005677^cellular_component^chromatin silencing complex`GO:0005829^cellular_component^cytosol`GO:0005730^cellular_component^nucleolus`GO:0005654^cellular_component^nucleoplasm`GO:0005634^cellular_component^nucleus`GO:0005886^cellular_component^plasma membrane`GO:0033553^cellular_component^rDNA heterochromatin`GO:0035064^molecular_function^methylated histone binding`GO:0003723^molecular_function…	GO:0008168^molecular_function^methyltransferase activity`GO:0005730^cellular_component^nucleolus`GO:0008152^biological_process^metabolic process	.	.
c487_g1	c487_g1_i1	.	.	c487_g1_i1|m.199	168-1505[-]	.	.	sigP:1^31^0.743^YES	.	.	.	.	.	.	.
c488_g1	c488_g1_i1	ROMO1_XENLA^ROMO1_XENLA^Q:452-216,H:1-79^70.886%ID^E:1.07e-28^RecName: Full=Reactive oxygen species modulator 1;^Eukaryota; Metazoa; Chordata; Craniata; Vertebrata; Euteleostomi; Amphibia; Batrachia; Anura; Pipoidea; Pipidae; Xenopodinae; Xenopus; Xenopus	.	.	.	.	.	.	.	.	KEGG:xla:734542	GO:0016021^cellular_component^integral component of membrane`GO:0005743^cellular_component^mitochondrial inner membrane`GO:0005739^cellular_component^mitochondrion`GO:0034614^biological_process^cellular response to reactive oxygen species`GO:0042742^biological_process^defense response to bacterium`GO:0008284^biological_process^positive regulation of cell proliferation`GO:2000379^biological_proces…	.	.	.
c489_g1	c489_g1_i1	.	.	.	.	.	.	.	.	.	.	.	.	.	.
c490_g1	c490_g1_i1	.	.	.	.	.	.	.	.	.	.	.	.	.	.
c491_g1	c491_g1_i1	PEPE_XENLA^PEPE_XENLA^Q:155-853,H:8-239^60.086%ID^E:4.58e-99^RecName: Full=Alpha-aspartyl dipeptidase;^Eukaryota; Metazoa; Chordata; Craniata; Vertebrata; Euteleostomi; Amphibia; Batrachia; Anura; Pipoidea; Pipidae; Xenopodinae; Xenopus; Xenopus	.	c491_g1_i1|m.200	2-862[+]	PEPE_XENLA^PEPE_XENLA^Q:52-284,H:8-239^60.086%ID^E:5.05e-100^RecName: Full=Alpha-aspartyl dipeptidase;^Eukaryota; Metazoa; Chordata; Craniata; Vertebrata; Euteleostomi; Amphibia; Batrachia; Anura; Pipoidea; Pipidae; Xenopodinae; Xenopus; Xenopus	PF03575.16^Peptidase_S51^Peptidase family S51^52-255^E:6.3e-56	.	.	.	KEGG:xla:378550`KO:K05995	GO:0005737^cellular_component^cytoplasm`GO:0016805^molecular_function^dipeptidase activity`GO:0008236^molecular_function^serine-type peptidase activity	GO:0008236^molecular_function^serine-type peptidase activity`GO:0006508^biological_process^proteolysis	.	.
c492_g1	c492_g1_i1	.	.	.	.	.	.	.	.	.	.	.	.	.	.
c493_g1	c493_g1_i1	POLX_TOBAC^POLX_TOBAC^Q:12-398,H:1199-1328^42.105%ID^E:5.44e-22^RecName: Full=Retrovirus-related Pol polyprotein from transposon TNT 1-94;^Eukaryota; Viridiplantae; Streptophyta; Embryophyta; Tracheophyta; Spermatophyta; Magnoliophyta; eudicotyledons; Gunneridae; Pentapetalae; asterids; lamiids; Solanales; Solanaceae; Nicotianoideae; Nicotianeae; Nicotiana	.	c493_g1_i1|m.201	3-410[+]	POLX_TOBAC^POLX_TOBAC^Q:4-132,H:1199-1328^42.537%ID^E:3.43e-25^RecName: Full=Retrovirus-related Pol polyprotein from transposon TNT 1-94;^Eukaryota; Viridiplantae; Streptophyta; Embryophyta; Tracheophyta; Spermatophyta; Magnoliophyta; eudicotyledons; Gunneridae; Pentapetalae; asterids; lamiids; Solanales; Solanaceae; Nicotianoideae; Nicotianeae; Nicotiana	.	.	.	.	.	GO:0004190^molecular_function^aspartic-type endopeptidase activity`GO:0004519^molecular_function^endonuclease activity`GO:0003676^molecular_function^nucleic acid binding`GO:0003964^molecular_function^RNA-directed DNA polymerase activity`GO:0008270^molecular_function^zinc ion binding`GO:0015074^biological_process^DNA integration	.	.	.
c494_g1	c494_g1_i1	ARMC7_MOUSE^ARMC7_MOUSE^Q:4-399,H:23-156^56.716%ID^E:2.29e-48^RecName: Full=Armadillo repeat-containing protein 7;^Eukaryota; Metazoa; Chordata; Craniata; Vertebrata; Euteleostomi; Mammalia; Eutheria; Euarchontoglires; Glires; Rodentia; Myomorpha; Muroidea; Muridae; Murinae; Mus; Mus	.	c494_g1_i1|m.202	1-402[+]	ARMC7_MOUSE^ARMC7_MOUSE^Q:2-133,H:23-156^56.716%ID^E:2.06e-48^RecName: Full=Armadillo repeat-containing protein 7;^Eukaryota; Metazoa; Chordata; Craniata; Vertebrata; Euteleostomi; Mammalia; Eutheria; Euarchontoglires; Glires; Rodentia; Myomorpha; Muroidea; Muridae; Murinae; Mus; Mus	.	.	.	ENOG4111JC6^NA	KEGG:mmu:276905	GO:0016342^cellular_component^catenin complex`GO:0005737^cellular_component^cytoplasm`GO:0005634^cellular_component^nucleus`GO:0045294^molecular_function^alpha-catenin binding`GO:0045296^molecular_function^cadherin binding`GO:0019903^molecular_function^protein phosphatase binding	.	.	.
c495_g1	c495_g1_i1	.	.	.	.	.	.	.	.	.	.	.	.	.	.
c496_g1	c496_g1_i1	.	.	c496_g1_i1|m.204	2-559[+]	.	.	.	.	.	.	.	.	.	.
c497_g1	c497_g1_i1	.	.	.	.	.	.	.	.	.	.	.	.	.	.
c499_g1	c499_g1_i1	.	.	.	.	.	.	.	.	.	.	.	.	.	.
c500_g1	c500_g1_i1	BRM1L_XENTR^BRM1L_XENTR^Q:374-1168,H:54-321^52.593%ID^E:1.17e-82^RecName: Full=Breast cancer metastasis-suppressor 1-like protein;^Eukaryota; Metazoa; Chordata; Craniata; Vertebrata; Euteleostomi; Amphibia; Batrachia; Anura; Pipoidea; Pipidae; Xenopodinae; Xenopus; Silurana	.	c500_g1_i1|m.205	110-1180[+]	BM1LA_DANRE^BM1LA_DANRE^Q:45-354,H:10-323^49.524%ID^E:2.08e-97^RecName: Full=Breast cancer metastasis-suppressor 1-like protein-A;^Eukaryota; Metazoa; Chordata; Craniata; Vertebrata; Euteleostomi; Actinopterygii; Neopterygii; Teleostei; Ostariophysi; Cypriniformes; Cyprinidae; Danio	PF08598.10^Sds3^Sds3-like^95-223^E:6.6e-19	.	.	ENOG410Y9N9^Breast cancer metastasis-suppressor	KEGG:dre:792017`KO:K19196	GO:0070822^cellular_component^Sin3-type complex`GO:0042826^molecular_function^histone deacetylase binding`GO:0016575^biological_process^histone deacetylation`GO:0000122^biological_process^negative regulation of transcription by RNA polymerase II`GO:0006351^biological_process^transcription, DNA-templated	.	.	.
c501_g1	c501_g1_i1	ABTB1_MOUSE^ABTB1_MOUSE^Q:1755-322,H:1-477^49.478%ID^E:3.24e-164^RecName: Full=Ankyrin repeat and BTB/POZ domain-containing protein 1;^Eukaryota; Metazoa; Chordata; Craniata; Vertebrata; Euteleostomi; Mammalia; Eutheria; Euarchontoglires; Glires; Rodentia; Myomorpha; Muroidea; Muridae; Murinae; Mus; Mus	.	c501_g1_i1|m.206	316-1755[-]	ABTB1_MOUSE^ABTB1_MOUSE^Q:1-478,H:1-477^49.478%ID^E:1.03e-166^RecName: Full=Ankyrin repeat and BTB/POZ domain-containing protein 1;^Eukaryota; Metazoa; Chordata; Craniata; Vertebrata; Euteleostomi; Mammalia; Eutheria; Euarchontoglires; Glires; Rodentia; Myomorpha; Muroidea; Muridae; Murinae; Mus; Mus	PF12796.6^Ank_2^Ankyrin repeats (3 copies)^6-64^E:1.5e-09`PF13637.5^Ank_4^Ankyrin repeats (many copies)^10-56^E:1.8e-06`PF13857.5^Ank_5^Ankyrin repeats (many copies)^26-70^E:5e-08`PF13606.5^Ank_3^Ankyrin repeat^38-62^E:6.1e-05`PF00023.29^Ank^Ankyrin repeat^38-61^E:0.00048`PF00651.30^BTB^BTB/POZ domain^105-206^E:1.5e-20`PF00651.30^BTB^BTB/POZ domain^272-375^E:2.6e-19	.	.	COG0666^Ankyrin Repeat	KEGG:mmu:80283`KO:K10520	GO:0005737^cellular_component^cytoplasm`GO:0005829^cellular_component^cytosol`GO:0005730^cellular_component^nucleolus`GO:0005886^cellular_component^plasma membrane`GO:0019005^cellular_component^SCF ubiquitin ligase complex`GO:0003746^molecular_function^translation elongation factor activity`GO:0031625^molecular_function^ubiquitin protein ligase binding`GO:0043161^biological_process^proteasome-med…	GO:0005515^molecular_function^protein binding	.	.
c501_g1	c501_g1_i2	ABTB1_MOUSE^ABTB1_MOUSE^Q:1698-322,H:20-477^48.478%ID^E:3.51e-153^RecName: Full=Ankyrin repeat and BTB/POZ domain-containing protein 1;^Eukaryota; Metazoa; Chordata; Craniata; Vertebrata; Euteleostomi; Mammalia; Eutheria; Euarchontoglires; Glires; Rodentia; Myomorpha; Muroidea; Muridae; Murinae; Mus; Mus	.	c501_g1_i2|m.207	316-1734[-]	ABTB1_MOUSE^ABTB1_MOUSE^Q:13-471,H:20-477^48.478%ID^E:7.37e-155^RecName: Full=Ankyrin repeat and BTB/POZ domain-containing protein 1;^Eukaryota; Metazoa; Chordata; Craniata; Vertebrata; Euteleostomi; Mammalia; Eutheria; Euarchontoglires; Glires; Rodentia; Myomorpha; Muroidea; Muridae; Murinae; Mus; Mus	PF12796.6^Ank_2^Ankyrin repeats (3 copies)^13-57^E:4.5e-06`PF13857.5^Ank_5^Ankyrin repeats (many copies)^19-63^E:4.8e-08`PF13606.5^Ank_3^Ankyrin repeat^31-55^E:6e-05`PF00023.29^Ank^Ankyrin repeat^31-54^E:0.00047`PF00651.30^BTB^BTB/POZ domain^98-199^E:1.4e-20`PF00651.30^BTB^BTB/POZ domain^265-368^E:2.5e-19	.	.	COG0666^Ankyrin Repeat	KEGG:mmu:80283`KO:K10520	GO:0005737^cellular_component^cytoplasm`GO:0005829^cellular_component^cytosol`GO:0005730^cellular_component^nucleolus`GO:0005886^cellular_component^plasma membrane`GO:0019005^cellular_component^SCF ubiquitin ligase complex`GO:0003746^molecular_function^translation elongation factor activity`GO:0031625^molecular_function^ubiquitin protein ligase binding`GO:0043161^biological_process^proteasome-med…	GO:0005515^molecular_function^protein binding	.	.
c503_g1	c503_g1_i1	EBP2_MOUSE^EBP2_MOUSE^Q:427-8,H:47-189^44.828%ID^E:1.72e-32^RecName: Full=Probable rRNA-processing protein EBP2;^Eukaryota; Metazoa; Chordata; Craniata; Vertebrata; Euteleostomi; Mammalia; Eutheria; Euarchontoglires; Glires; Rodentia; Myomorpha; Muroidea; Muridae; Murinae; Mus; Mus	.	c503_g1_i1|m.208	2-526[-]	EBP2_MOUSE^EBP2_MOUSE^Q:34-173,H:47-189^44.828%ID^E:1.96e-33^RecName: Full=Probable rRNA-processing protein EBP2;^Eukaryota; Metazoa; Chordata; Craniata; Vertebrata; Euteleostomi; Mammalia; Eutheria; Euarchontoglires; Glires; Rodentia; Myomorpha; Muroidea; Muridae; Murinae; Mus; Mus	PF05890.11^Ebp2^Eukaryotic rRNA processing protein EBP2^21-173^E:1.7e-43	.	.	ENOG410YYHN^EBNA1 binding protein 2	KEGG:mmu:69072`KO:K14823	GO:0034399^cellular_component^nuclear periphery`GO:0005730^cellular_component^nucleolus`GO:0005634^cellular_component^nucleus`GO:0030687^cellular_component^preribosome, large subunit precursor`GO:0042273^biological_process^ribosomal large subunit biogenesis`GO:0006364^biological_process^rRNA processing	.	.	.
c503_g1	c503_g1_i2	EBP2_MOUSE^EBP2_MOUSE^Q:748-128,H:47-264^44.545%ID^E:5e-36^RecName: Full=Probable rRNA-processing protein EBP2;^Eukaryota; Metazoa; Chordata; Craniata; Vertebrata; Euteleostomi; Mammalia; Eutheria; Euarchontoglires; Glires; Rodentia; Myomorpha; Muroidea; Muridae; Murinae; Mus; Mus	.	c503_g1_i2|m.209	23-847[-]	EBP2_MOUSE^EBP2_MOUSE^Q:34-274,H:47-302^42.636%ID^E:1.2e-44^RecName: Full=Probable rRNA-processing protein EBP2;^Eukaryota; Metazoa; Chordata; Craniata; Vertebrata; Euteleostomi; Mammalia; Eutheria; Euarchontoglires; Glires; Rodentia; Myomorpha; Muroidea; Muridae; Murinae; Mus; Mus	PF05890.11^Ebp2^Eukaryotic rRNA processing protein EBP2^21-270^E:2.5e-62	.	.	ENOG410YYHN^EBNA1 binding protein 2	KEGG:mmu:69072`KO:K14823	GO:0034399^cellular_component^nuclear periphery`GO:0005730^cellular_component^nucleolus`GO:0005634^cellular_component^nucleus`GO:0030687^cellular_component^preribosome, large subunit precursor`GO:0042273^biological_process^ribosomal large subunit biogenesis`GO:0006364^biological_process^rRNA processing	.	.	.
c504_g1	c504_g1_i1	.	.	.	.	.	.	.	.	.	.	.	.	.	.
c505_g1	c505_g1_i1	FOPNL_CHICK^FOPNL_CHICK^Q:114-464,H:1-114^55.556%ID^E:1.84e-34^RecName: Full=LisH domain-containing protein FOPNL;^Eukaryota; Metazoa; Chordata; Craniata; Vertebrata; Euteleostomi; Archelosauria; Archosauria; Dinosauria; Saurischia; Theropoda; Coelurosauria; Aves; Neognathae; Galloanserae; Galliformes; Phasianidae; Phasianinae; Gallus	.	c505_g1_i1|m.211	3-533[+]	FOPNL_CHICK^FOPNL_CHICK^Q:38-154,H:1-114^55.556%ID^E:6.46e-35^RecName: Full=LisH domain-containing protein FOPNL;^Eukaryota; Metazoa; Chordata; Craniata; Vertebrata; Euteleostomi; Archelosauria; Archosauria; Dinosauria; Saurischia; Theropoda; Coelurosauria; Aves; Neognathae; Galloanserae; Galliformes; Phasianidae; Phasianinae; Gallus	PF09398.9^FOP_dimer^FOP N terminal dimerisation domain^85-153^E:7.3e-16`PF16045.4^LisH_2^LisH^93-119^E:1.3e-06	sigP:1^17^0.512^YES	.	ENOG4111YXQ^fgfr1op N-terminal like	KEGG:gga:416598`KO:K16535	GO:0034451^cellular_component^centriolar satellite`GO:0036064^cellular_component^ciliary basal body`GO:0031514^cellular_component^motile cilium`GO:0060271^biological_process^cilium assembly`GO:0034453^biological_process^microtubule anchoring	GO:0034453^biological_process^microtubule anchoring`GO:0005815^cellular_component^microtubule organizing center`GO:0005515^molecular_function^protein binding	.	.
c506_g1	c506_g1_i1	RHEB_DROME^RHEB_DROME^Q:922-377,H:1-182^65.385%ID^E:2.27e-85^RecName: Full=GTP-binding protein Rheb homolog;^Eukaryota; Metazoa; Ecdysozoa; Arthropoda; Hexapoda; Insecta; Pterygota; Neoptera; Holometabola; Diptera; Brachycera; Muscomorpha; Ephydroidea; Drosophilidae; Drosophila; Sophophora	.	c506_g1_i1|m.212	374-922[-]	RHEB_DROME^RHEB_DROME^Q:1-182,H:1-182^65.385%ID^E:2.79e-88^RecName: Full=GTP-binding protein Rheb homolog;^Eukaryota; Metazoa; Ecdysozoa; Arthropoda; Hexapoda; Insecta; Pterygota; Neoptera; Holometabola; Diptera; Brachycera; Muscomorpha; Ephydroidea; Drosophilidae; Drosophila; Sophophora	PF00025.20^Arf^ADP-ribosylation factor family^4-132^E:1.5e-08`PF00071.21^Ras^Ras family^7-167^E:7.1e-47`PF08477.12^Roc^Ras of Complex, Roc, domain of DAPkinase^7-122^E:1.8e-17`PF01926.22^MMR_HSR1^50S ribosome-binding GTPase^7-119^E:2e-05`PF00009.26^GTP_EFTU^Elongation factor Tu GTP binding domain^37-157^E:5.5e-07	.	.	COG1100^GTP-binding Protein	KEGG:dme:Dmel_CG1081`KO:K07208	GO:0005829^cellular_component^cytosol`GO:0005789^cellular_component^endoplasmic reticulum membrane`GO:0000139^cellular_component^Golgi membrane`GO:0005886^cellular_component^plasma membrane`GO:0005525^molecular_function^GTP binding`GO:0003924^molecular_function^GTPase activity`GO:0046872^molecular_function^metal ion binding`GO:0045176^biological_process^apical protein localization`GO:0005975^biol…	GO:0005525^molecular_function^GTP binding`GO:0003924^molecular_function^GTPase activity	.	.
c507_g1	c507_g1_i1	.	.	.	.	.	.	.	.	.	.	.	.	.	.
c507_g1	c507_g1_i2	.	.	.	.	.	.	.	.	.	.	.	.	.	.
c508_g1	c508_g1_i1	CFB_TACTR^CFB_TACTR^Q:994-254,H:147-387^42.339%ID^E:1.91e-54^RecName: Full=Clotting factor B {ECO:0000303|PubMed:3519594};^Eukaryota; Metazoa; Ecdysozoa; Arthropoda; Chelicerata; Merostomata; Xiphosura; Limulidae; Tachypleus	.	c508_g1_i1|m.214	233-1513[-]	CFB_TACTR^CFB_TACTR^Q:174-420,H:147-387^42.339%ID^E:3.07e-66^RecName: Full=Clotting factor B {ECO:0000303|PubMed:3519594};^Eukaryota; Metazoa; Ecdysozoa; Arthropoda; Chelicerata; Merostomata; Xiphosura; Limulidae; Tachypleus	PF00089.25^Trypsin^Trypsin^175-420^E:1.1e-56	.	.	.	KEGG:ag:BAA03528`KO:K22080	GO:0005576^cellular_component^extracellular region`GO:0004175^molecular_function^endopeptidase activity`GO:0004252^molecular_function^serine-type endopeptidase activity`GO:0042381^biological_process^hemolymph coagulation`GO:0016485^biological_process^protein processing	GO:0004252^molecular_function^serine-type endopeptidase activity`GO:0006508^biological_process^proteolysis	.	.
c508_g1	c508_g1_i2	CFB_TACTR^CFB_TACTR^Q:994-254,H:147-387^42.339%ID^E:5.06e-54^RecName: Full=Clotting factor B {ECO:0000303|PubMed:3519594};^Eukaryota; Metazoa; Ecdysozoa; Arthropoda; Chelicerata; Merostomata; Xiphosura; Limulidae; Tachypleus	.	c508_g1_i2|m.215	233-1444[-]	CFB_TACTR^CFB_TACTR^Q:151-397,H:147-387^42.339%ID^E:2.6e-66^RecName: Full=Clotting factor B {ECO:0000303|PubMed:3519594};^Eukaryota; Metazoa; Ecdysozoa; Arthropoda; Chelicerata; Merostomata; Xiphosura; Limulidae; Tachypleus	PF00089.25^Trypsin^Trypsin^152-397^E:9.2e-57	sigP:1^32^0.461^YES	.	.	KEGG:ag:BAA03528`KO:K22080	GO:0005576^cellular_component^extracellular region`GO:0004175^molecular_function^endopeptidase activity`GO:0004252^molecular_function^serine-type endopeptidase activity`GO:0042381^biological_process^hemolymph coagulation`GO:0016485^biological_process^protein processing	GO:0004252^molecular_function^serine-type endopeptidase activity`GO:0006508^biological_process^proteolysis	.	.
c509_g1	c509_g1_i1	.	.	.	.	.	.	.	.	.	.	.	.	.	.
c509_g1	c509_g1_i2	.	.	.	.	.	.	.	.	.	.	.	.	.	.
c510_g1	c510_g1_i1	SIF1_DROME^SIF1_DROME^Q:808-1179,H:778-904^77.953%ID^E:4.78e-58^RecName: Full=Protein still life, isoform SIF type 1;^Eukaryota; Metazoa; Ecdysozoa; Arthropoda; Hexapoda; Insecta; Pterygota; Neoptera; Holometabola; Diptera; Brachycera; Muscomorpha; Ephydroidea; Drosophilidae; Drosophila; Sophophora`SIF1_DROME^SIF1_DROME^Q:316-585,H:504-616^58.407%ID^E:1.22e-26^RecName: Full=Protein still life, is…	.	c510_g1_i1|m.216	1-1179[+]	SIF1_DROME^SIF1_DROME^Q:270-393,H:778-904^77.953%ID^E:4.78e-58^RecName: Full=Protein still life, isoform SIF type 1;^Eukaryota; Metazoa; Ecdysozoa; Arthropoda; Hexapoda; Insecta; Pterygota; Neoptera; Holometabola; Diptera; Brachycera; Muscomorpha; Ephydroidea; Drosophilidae; Drosophila; Sophophora`SIF1_DROME^SIF1_DROME^Q:13-194,H:389-615^38.034%ID^E:8.61e-27^RecName: Full=Protein still life, isof…	.	.	.	ENOG410XPCM^T-cell lymphoma invasion and metastasis	KEGG:dme:Dmel_CG34418`KO:K05731	GO:0030054^cellular_component^cell junction`GO:0005622^cellular_component^intracellular`GO:0045202^cellular_component^synapse`GO:0030676^molecular_function^Rac guanyl-nucleotide exchange factor activity`GO:0030036^biological_process^actin cytoskeleton organization`GO:0035556^biological_process^intracellular signal transduction`GO:0051491^biological_process^positive regulation of filopodium assemb…	.	.	.
c511_g1	c511_g1_i1	.	.	.	.	.	.	.	.	.	.	.	.	.	.
c512_g1	c512_g1_i1	.	.	c512_g1_i1|m.217	2-1021[+]	.	.	.	.	.	.	.	.	.	.
c513_g1	c513_g1_i1	.	.	.	.	.	.	.	.	.	.	.	.	.	.
c513_g1	c513_g1_i2	.	.	.	.	.	.	.	.	.	.	.	.	.	.
c514_g1	c514_g1_i1	.	.	.	.	.	.	.	.	.	.	.	.	.	.
c515_g1	c515_g1_i1	.	.	.	.	.	.	.	.	.	.	.	.	.	.
c516_g1	c516_g1_i1	SKAP2_DANRE^SKAP2_DANRE^Q:1302-109,H:1-339^30.318%ID^E:3.38e-48^RecName: Full=Src kinase-associated phosphoprotein 2;^Eukaryota; Metazoa; Chordata; Craniata; Vertebrata; Euteleostomi; Actinopterygii; Neopterygii; Teleostei; Ostariophysi; Cypriniformes; Cyprinidae; Danio	.	c516_g1_i1|m.218	97-1302[-]	SKAP2_DANRE^SKAP2_DANRE^Q:1-398,H:1-339^30.318%ID^E:7.75e-50^RecName: Full=Src kinase-associated phosphoprotein 2;^Eukaryota; Metazoa; Chordata; Craniata; Vertebrata; Euteleostomi; Actinopterygii; Neopterygii; Teleostei; Ostariophysi; Cypriniformes; Cyprinidae; Danio	PF00169.28^PH^PH domain^165-265^E:6.2e-17`PF07653.16^SH3_2^Variant SH3 domain^348-395^E:3e-10`PF00018.27^SH3_1^SH3 domain^350-391^E:6.1e-10`PF14604.5^SH3_9^Variant SH3 domain^351-394^E:2.8e-07	.	.	ENOG410ZVZV^src kinase associated phosphoprotein 2	KEGG:dre:368564	GO:0005737^cellular_component^cytoplasm`GO:0005886^cellular_component^plasma membrane`GO:0005070^molecular_function^SH3/SH2 adaptor activity`GO:0042113^biological_process^B cell activation`GO:0002757^biological_process^immune response-activating signal transduction	GO:0005515^molecular_function^protein binding	.	.
c517_g1	c517_g1_i1	.	.	.	.	.	.	.	.	.	.	.	.	.	.
c519_g1	c519_g1_i1	.	.	.	.	.	.	.	.	.	.	.	.	.	.
c520_g1	c520_g1_i1	TCB1_CAEBR^TCB1_CAEBR^Q:584-132,H:40-190^27.273%ID^E:6.07e-07^RecName: Full=Transposable element Tcb1 transposase;^Eukaryota; Metazoa; Ecdysozoa; Nematoda; Chromadorea; Rhabditida; Rhabditoidea; Rhabditidae; Peloderinae; Caenorhabditis	.	.	.	.	.	.	.	COG2124^Cytochrome p450	.	GO:0005634^cellular_component^nucleus`GO:0003677^molecular_function^DNA binding`GO:0015074^biological_process^DNA integration`GO:0006313^biological_process^transposition, DNA-mediated	.	.	.
c521_g1	c521_g1_i1	.	.	.	.	.	.	.	.	.	.	.	.	.	.
c521_g1	c521_g1_i2	.	.	.	.	.	.	.	.	.	.	.	.	.	.
c522_g1	c522_g1_i1	.	.	.	.	.	.	.	.	.	.	.	.	.	.
c523_g1	c523_g1_i1	.	.	.	.	.	.	.	.	.	.	.	.	.	.
c524_g1	c524_g1_i1	.	.	.	.	.	.	.	.	.	.	.	.	.	.
c524_g1	c524_g1_i2	.	.	.	.	.	.	.	.	.	.	.	.	.	.
c525_g1	c525_g1_i1	.	.	c525_g1_i1|m.221	12-2894[-]	ZN821_BOVIN^ZN821_BOVIN^Q:815-948,H:254-377^34.328%ID^E:3.13e-07^RecName: Full=Zinc finger protein 821;^Eukaryota; Metazoa; Chordata; Craniata; Vertebrata; Euteleostomi; Mammalia; Eutheria; Laurasiatheria; Cetartiodactyla; Ruminantia; Pecora; Bovidae; Bovinae; Bos	.	.	.	ENOG410Z0QD^zinc finger protein 821	KEGG:bta:532668	GO:0005634^cellular_component^nucleus`GO:0003700^molecular_function^DNA-binding transcription factor activity`GO:0046872^molecular_function^metal ion binding`GO:0044212^molecular_function^transcription regulatory region DNA binding`GO:0045944^biological_process^positive regulation of transcription by RNA polymerase II`GO:0006351^biological_process^transcription, DNA-templated	.	.	.
c526_g1	c526_g1_i1	.	.	.	.	.	.	.	.	.	.	.	.	.	.
c527_g1	c527_g1_i1	.	.	.	.	.	.	.	.	.	.	.	.	.	.
c528_g1	c528_g1_i1	.	.	.	.	.	.	.	.	.	.	.	.	.	.
c529_g1	c529_g1_i1	TXUE_UROYA^TXUE_UROYA^Q:578-372,H:39-104^37.681%ID^E:7.55e-07^RecName: Full=Toxin-like protein 14;^Eukaryota; Metazoa; Ecdysozoa; Arthropoda; Chelicerata; Arachnida; Scorpiones; Iurida; Scorpionoidea; Scorpionidae; Urodacinae; Urodacus	.	.	.	.	.	.	.	.	.	GO:0005576^cellular_component^extracellular region	.	.	.
c530_g1	c530_g1_i1	.	.	.	.	.	.	.	.	.	.	.	.	.	.
c531_g1	c531_g1_i1	.	.	.	.	.	.	.	.	.	.	.	.	.	.
c532_g1	c532_g1_i1	PFD3_PONAB^PFD3_PONAB^Q:237-764,H:23-197^66.477%ID^E:4.16e-63^RecName: Full=Prefoldin subunit 3;^Eukaryota; Metazoa; Chordata; Craniata; Vertebrata; Euteleostomi; Mammalia; Eutheria; Euarchontoglires; Primates; Haplorrhini; Catarrhini; Hominidae; Pongo	.	c532_g1_i1|m.224	192-770[+]	PFD3_PONAB^PFD3_PONAB^Q:16-191,H:23-197^66.477%ID^E:1.16e-79^RecName: Full=Prefoldin subunit 3;^Eukaryota; Metazoa; Chordata; Craniata; Vertebrata; Euteleostomi; Mammalia; Eutheria; Euarchontoglires; Primates; Haplorrhini; Catarrhini; Hominidae; Pongo	PF02996.16^Prefoldin^Prefoldin subunit^54-176^E:9.7e-36	.	.	ENOG410XRZ8^Prefoldin, subunit	KEGG:pon:100190860	GO:0005829^cellular_component^cytosol`GO:0005634^cellular_component^nucleus`GO:0016272^cellular_component^prefoldin complex`GO:0006457^biological_process^protein folding	.	.	.
c533_g1	c533_g1_i1	.	.	.	.	.	.	.	.	.	.	.	.	.	.
c534_g1	c534_g1_i1	BRPF1_HUMAN^BRPF1_HUMAN^Q:918-568,H:1082-1202^61.157%ID^E:2.44e-35^RecName: Full=Peregrin {ECO:0000305};^Eukaryota; Metazoa; Chordata; Craniata; Vertebrata; Euteleostomi; Mammalia; Eutheria; Euarchontoglires; Primates; Haplorrhini; Catarrhini; Hominidae; Homo	.	c534_g1_i1|m.225	520-2808[-]	BRPF1_HUMAN^BRPF1_HUMAN^Q:631-752,H:1082-1207^60.317%ID^E:4.99e-43^RecName: Full=Peregrin {ECO:0000305};^Eukaryota; Metazoa; Chordata; Craniata; Vertebrata; Euteleostomi; Mammalia; Eutheria; Euarchontoglires; Primates; Haplorrhini; Catarrhini; Hominidae; Homo	PF00855.16^PWWP^PWWP domain^633-741^E:1.5e-16	.	.	COG5141^phd finger	KEGG:hsa:7862`KO:K11348	GO:0005737^cellular_component^cytoplasm`GO:0005829^cellular_component^cytosol`GO:0070776^cellular_component^MOZ/MORF histone acetyltransferase complex`GO:0005654^cellular_component^nucleoplasm`GO:0005634^cellular_component^nucleus`GO:0005886^cellular_component^plasma membrane`GO:0003677^molecular_function^DNA binding`GO:0046872^molecular_function^metal ion binding`GO:0043966^biological_process^hi…	.	.	.
c535_g1	c535_g1_i1	.	.	.	.	.	.	.	.	.	.	.	.	.	.
c535_g1	c535_g1_i2	.	.	.	.	.	.	.	.	.	.	.	.	.	.
c536_g1	c536_g1_i1	CO2A1_XENLA^CO2A1_XENLA^Q:929-288,H:1261-1485^50.667%ID^E:4.62e-61^RecName: Full=Collagen alpha-1(II) chain {ECO:0000250|UniProtKB:P02458};^Eukaryota; Metazoa; Chordata; Craniata; Vertebrata; Euteleostomi; Amphibia; Batrachia; Anura; Pipoidea; Pipidae; Xenopodinae; Xenopus; Xenopus`CO2A1_XENLA^CO2A1_XENLA^Q:4703-4413,H:12-107^34.021%ID^E:6.04e-10^RecName: Full=Collagen alpha-1(II) chain {ECO:0000…	.	c536_g1_i1|m.227	282-4724[-]	CO1A2_RAT^CO1A2_RAT^Q:169-1479,H:79-1371^48.614%ID^E:0^RecName: Full=Collagen alpha-2(I) chain;^Eukaryota; Metazoa; Chordata; Craniata; Vertebrata; Euteleostomi; Mammalia; Eutheria; Euarchontoglires; Glires; Rodentia; Myomorpha; Muroidea; Muridae; Murinae; Rattus`CO1A2_RAT^CO1A2_RAT^Q:127-1004,H:144-1092^42.757%ID^E:5.43e-85^RecName: Full=Collagen alpha-2(I) chain;^Eukaryota; Metazoa; Chordata; C…	PF00093.17^VWC^von Willebrand factor type C domain^35-90^E:2.2e-10`PF01391.17^Collagen^Collagen triple helix repeat (20 copies)^201-259^E:6.1e-10`PF01391.17^Collagen^Collagen triple helix repeat (20 copies)^255-313^E:4.2e-09`PF01391.17^Collagen^Collagen triple helix repeat (20 copies)^1155-1213^E:8.7e-08`PF01410.17^COLFI^Fibrillar collagen C-terminal domain^1263-1479^E:3.8e-78	sigP:1^21^0.828^YES	.	ENOG410ZZWR^collagen, type	KEGG:rno:84352`KO:K06236	GO:0005581^cellular_component^collagen trimer`GO:0005576^cellular_component^extracellular region`GO:0005201^molecular_function^extracellular matrix structural constituent`GO:0046872^molecular_function^metal ion binding`GO:0071310^biological_process^cellular response to organic substance`GO:0071300^biological_process^cellular response to retinoic acid`GO:0097067^biological_process^cellular respons…	GO:0005515^molecular_function^protein binding`GO:0005201^molecular_function^extracellular matrix structural constituent	.	.
c537_g1	c537_g1_i1	AJUBA_DROME^AJUBA_DROME^Q:1333-2073,H:461-708^75.806%ID^E:4.11e-134^RecName: Full=LIM domain-containing protein jub;^Eukaryota; Metazoa; Ecdysozoa; Arthropoda; Hexapoda; Insecta; Pterygota; Neoptera; Holometabola; Diptera; Brachycera; Muscomorpha; Ephydroidea; Drosophilidae; Drosophila; Sophophora	.	c537_g1_i1|m.234	91-2130[+]	AJUBA_DROME^AJUBA_DROME^Q:415-661,H:461-708^77.419%ID^E:1.19e-140^RecName: Full=LIM domain-containing protein jub;^Eukaryota; Metazoa; Ecdysozoa; Arthropoda; Hexapoda; Insecta; Pterygota; Neoptera; Holometabola; Diptera; Brachycera; Muscomorpha; Ephydroidea; Drosophilidae; Drosophila; Sophophora	PF00412.21^LIM^LIM domain^469-523^E:2.5e-13`PF00412.21^LIM^LIM domain^534-588^E:5.3e-12`PF00412.21^LIM^LIM domain^594-657^E:1.1e-08	.	.	ENOG410Y3GP^LIM protein	KEGG:dme:Dmel_CG11063`KO:K16682	GO:0005912^cellular_component^adherens junction`GO:0045179^cellular_component^apical cortex`GO:0045177^cellular_component^apical part of cell`GO:0005911^cellular_component^cell-cell junction`GO:0005634^cellular_component^nucleus`GO:0000932^cellular_component^P-body`GO:0005667^cellular_component^transcription factor complex`GO:0003779^molecular_function^actin binding`GO:0046872^molecular_function^…	.	.	.
c537_g1	c537_g1_i2	AJUBA_DROME^AJUBA_DROME^Q:129-707,H:516-708^86.01%ID^E:6.41e-123^RecName: Full=LIM domain-containing protein jub;^Eukaryota; Metazoa; Ecdysozoa; Arthropoda; Hexapoda; Insecta; Pterygota; Neoptera; Holometabola; Diptera; Brachycera; Muscomorpha; Ephydroidea; Drosophilidae; Drosophila; Sophophora	.	c537_g1_i2|m.235	111-764[+]	AJUBA_DROME^AJUBA_DROME^Q:6-199,H:515-708^85.567%ID^E:2.59e-127^RecName: Full=LIM domain-containing protein jub;^Eukaryota; Metazoa; Ecdysozoa; Arthropoda; Hexapoda; Insecta; Pterygota; Neoptera; Holometabola; Diptera; Brachycera; Muscomorpha; Ephydroidea; Drosophilidae; Drosophila; Sophophora	PF00412.21^LIM^LIM domain^7-61^E:4.5e-14`PF00412.21^LIM^LIM domain^72-126^E:9.6e-13`PF00412.21^LIM^LIM domain^132-195^E:1.8e-09	.	.	ENOG410Y3GP^LIM protein	KEGG:dme:Dmel_CG11063`KO:K16682	GO:0005912^cellular_component^adherens junction`GO:0045179^cellular_component^apical cortex`GO:0045177^cellular_component^apical part of cell`GO:0005911^cellular_component^cell-cell junction`GO:0005634^cellular_component^nucleus`GO:0000932^cellular_component^P-body`GO:0005667^cellular_component^transcription factor complex`GO:0003779^molecular_function^actin binding`GO:0046872^molecular_function^…	.	.	.
c538_g1	c538_g1_i1	.	.	.	.	.	.	.	.	.	.	.	.	.	.
c539_g1	c539_g1_i1	.	.	.	.	.	.	.	.	.	.	.	.	.	.
c540_g1	c540_g1_i1	DOA_DROME^DOA_DROME^Q:1204-179,H:461-808^72.126%ID^E:1.6e-178^RecName: Full=Serine/threonine-protein kinase Doa;^Eukaryota; Metazoa; Ecdysozoa; Arthropoda; Hexapoda; Insecta; Pterygota; Neoptera; Holometabola; Diptera; Brachycera; Muscomorpha; Ephydroidea; Drosophilidae; Drosophila; Sophophora	.	c540_g1_i1|m.236	122-1381[-]	DOA_DROME^DOA_DROME^Q:60-401,H:461-808^72.126%ID^E:0^RecName: Full=Serine/threonine-protein kinase Doa;^Eukaryota; Metazoa; Ecdysozoa; Arthropoda; Hexapoda; Insecta; Pterygota; Neoptera; Holometabola; Diptera; Brachycera; Muscomorpha; Ephydroidea; Drosophilidae; Drosophila; Sophophora	PF00069.24^Pkinase^Protein kinase domain^80-392^E:1.9e-50`PF07714.16^Pkinase_Tyr^Protein tyrosine kinase^81-308^E:1.7e-20	.	.	ENOG410XQF2^CDC-like kinase	KEGG:dme:Dmel_CG42320`KO:K08823	GO:0005737^cellular_component^cytoplasm`GO:0005829^cellular_component^cytosol`GO:0005783^cellular_component^endoplasmic reticulum`GO:0005634^cellular_component^nucleus`GO:0005524^molecular_function^ATP binding`GO:0004672^molecular_function^protein kinase activity`GO:0004674^molecular_function^protein serine/threonine kinase activity`GO:0004712^molecular_function^protein serine/threonine/tyrosine …	GO:0004672^molecular_function^protein kinase activity`GO:0005524^molecular_function^ATP binding`GO:0006468^biological_process^protein phosphorylation	.	.
c542_g1	c542_g1_i1	GON4L_MOUSE^GON4L_MOUSE^Q:654-962,H:1622-1726^38.095%ID^E:6.38e-15^RecName: Full=GON-4-like protein;^Eukaryota; Metazoa; Chordata; Craniata; Vertebrata; Euteleostomi; Mammalia; Eutheria; Euarchontoglires; Glires; Rodentia; Myomorpha; Muroidea; Muridae; Murinae; Mus; Mus	.	c542_g1_i1|m.237	3-962[+]	GON4L_MOUSE^GON4L_MOUSE^Q:218-320,H:1622-1726^38.095%ID^E:5.75e-15^RecName: Full=GON-4-like protein;^Eukaryota; Metazoa; Chordata; Craniata; Vertebrata; Euteleostomi; Mammalia; Eutheria; Euarchontoglires; Glires; Rodentia; Myomorpha; Muroidea; Muridae; Murinae; Mus; Mus	.	.	.	ENOG410XS4M^Gon-4-like (C. elegans)	.	GO:0016604^cellular_component^nuclear body`GO:0005654^cellular_component^nucleoplasm`GO:0005634^cellular_component^nucleus`GO:0003677^molecular_function^DNA binding`GO:0003714^molecular_function^transcription corepressor activity`GO:0030183^biological_process^B cell differentiation`GO:0045892^biological_process^negative regulation of transcription, DNA-templated`GO:0006351^biological_process^tran…	.	.	.
c543_g1	c543_g1_i1	COG1_MOUSE^COG1_MOUSE^Q:214-2868,H:19-915^31.838%ID^E:2.84e-131^RecName: Full=Conserved oligomeric Golgi complex subunit 1;^Eukaryota; Metazoa; Chordata; Craniata; Vertebrata; Euteleostomi; Mammalia; Eutheria; Euarchontoglires; Glires; Rodentia; Myomorpha; Muroidea; Muridae; Murinae; Mus; Mus	.	c543_g1_i1|m.238	172-3081[+]	COG1_MOUSE^COG1_MOUSE^Q:15-936,H:19-952^31.441%ID^E:4.58e-139^RecName: Full=Conserved oligomeric Golgi complex subunit 1;^Eukaryota; Metazoa; Chordata; Craniata; Vertebrata; Euteleostomi; Mammalia; Eutheria; Euarchontoglires; Glires; Rodentia; Myomorpha; Muroidea; Muridae; Murinae; Mus; Mus	PF08700.10^Vps51^Vps51/Vps67^17-87^E:4.8e-16`PF01442.17^Apolipoprotein^Apolipoprotein A1/A4/E domain^31-79^E:2.8`PF01442.17^Apolipoprotein^Apolipoprotein A1/A4/E domain^495-526^E:52	.	.	ENOG410XR7E^component of oligomeric golgi complex 1	KEGG:mmu:16834`KO:K20288	GO:0005794^cellular_component^Golgi apparatus`GO:0000139^cellular_component^Golgi membrane`GO:0017119^cellular_component^Golgi transport complex`GO:0006891^biological_process^intra-Golgi vesicle-mediated transport`GO:0015031^biological_process^protein transport	GO:0008289^molecular_function^lipid binding`GO:0006869^biological_process^lipid transport`GO:0042157^biological_process^lipoprotein metabolic process`GO:0005576^cellular_component^extracellular region	.	.
c544_g1	c544_g1_i1	.	.	.	.	.	.	.	.	.	.	.	.	.	.
c545_g1	c545_g1_i1	MDHC_XENTR^MDHC_XENTR^Q:145-1095,H:1-317^68.868%ID^E:1.87e-142^RecName: Full=Malate dehydrogenase, cytoplasmic;^Eukaryota; Metazoa; Chordata; Craniata; Vertebrata; Euteleostomi; Amphibia; Batrachia; Anura; Pipoidea; Pipidae; Xenopodinae; Xenopus; Silurana	.	c545_g1_i1|m.240	145-1146[+]	MDHC_XENTR^MDHC_XENTR^Q:1-328,H:1-328^69.301%ID^E:5.26e-164^RecName: Full=Malate dehydrogenase, cytoplasmic;^Eukaryota; Metazoa; Chordata; Craniata; Vertebrata; Euteleostomi; Amphibia; Batrachia; Anura; Pipoidea; Pipidae; Xenopodinae; Xenopus; Silurana	PF00056.22^Ldh_1_N^lactate/malate dehydrogenase, NAD binding domain^5-152^E:2.9e-36`PF02866.17^Ldh_1_C^lactate/malate dehydrogenase, alpha/beta C-terminal domain^156-329^E:3.8e-35	.	.	.	KEGG:xtr:448318`KO:K00025	GO:0005829^cellular_component^cytosol`GO:0005739^cellular_component^mitochondrion`GO:0030060^molecular_function^L-malate dehydrogenase activity`GO:0005975^biological_process^carbohydrate metabolic process`GO:0006108^biological_process^malate metabolic process`GO:0006734^biological_process^NADH metabolic process`GO:0006107^biological_process^oxaloacetate metabolic process`GO:0006099^biological_pro…	GO:0016491^molecular_function^oxidoreductase activity`GO:0055114^biological_process^oxidation-reduction process`GO:0016616^molecular_function^oxidoreductase activity, acting on the CH-OH group of donors, NAD or NADP as acceptor	.	.
c546_g1	c546_g1_i1	.	.	.	.	.	.	.	.	.	.	.	.	.	.
c547_g1	c547_g1_i1	.	.	.	.	.	.	.	.	.	.	.	.	.	.
c548_g1	c548_g1_i1	.	.	.	.	.	.	.	.	.	.	.	.	.	.
c549_g1	c549_g1_i1	.	.	.	.	.	.	.	.	.	.	.	.	.	.
c549_g1	c549_g1_i2	.	.	.	.	.	.	.	.	.	.	.	.	.	.
c550_g1	c550_g1_i1	1433Z_BOMMO^1433Z_BOMMO^Q:127-822,H:3-234^92.241%ID^E:1.5e-150^RecName: Full=14-3-3 protein zeta;^Eukaryota; Metazoa; Ecdysozoa; Arthropoda; Hexapoda; Insecta; Pterygota; Neoptera; Holometabola; Lepidoptera; Glossata; Ditrysia; Bombycoidea; Bombycidae; Bombycinae; Bombyx	.	c550_g1_i1|m.241	127-864[+]	1433Z_BOMMO^1433Z_BOMMO^Q:1-245,H:3-247^91.837%ID^E:1.44e-168^RecName: Full=14-3-3 protein zeta;^Eukaryota; Metazoa; Ecdysozoa; Arthropoda; Hexapoda; Insecta; Pterygota; Neoptera; Holometabola; Lepidoptera; Glossata; Ditrysia; Bombycoidea; Bombycidae; Bombycinae; Bombyx	PF00244.19^14-3-3^14-3-3 protein^10-229^E:1.6e-109	.	.	COG5040^Tyrosine 3-monooxygenase tryptophan 5-monooxygenase activation protein	KEGG:bmor:692854`KO:K16197	GO:0005737^cellular_component^cytoplasm`GO:0019904^molecular_function^protein domain specific binding	.	.	.
c551_g1	c551_g1_i1	.	.	.	.	.	.	.	.	.	.	.	.	.	.
c552_g1	c552_g1_i1	ITBX_DROME^ITBX_DROME^Q:3579-2014,H:311-843^43.043%ID^E:2.7e-116^RecName: Full=Integrin beta-PS;^Eukaryota; Metazoa; Ecdysozoa; Arthropoda; Hexapoda; Insecta; Pterygota; Neoptera; Holometabola; Diptera; Brachycera; Muscomorpha; Ephydroidea; Drosophilidae; Drosophila; Sophophora	.	c552_g1_i1|m.242	2002-3579[-]	ITBX_DROME^ITBX_DROME^Q:1-522,H:311-843^43.043%ID^E:1.15e-140^RecName: Full=Integrin beta-PS;^Eukaryota; Metazoa; Ecdysozoa; Arthropoda; Hexapoda; Insecta; Pterygota; Neoptera; Holometabola; Diptera; Brachycera; Muscomorpha; Ephydroidea; Drosophilidae; Drosophila; Sophophora	PF00362.17^Integrin_beta^Integrin beta chain VWA domain^1-108^E:8.7e-30`PF07974.12^EGF_2^EGF-like domain^293-318^E:1.3e-06`PF07965.11^Integrin_B_tail^Integrin beta tail domain^368-455^E:6.3e-15`PF08725.10^Integrin_b_cyt^Integrin beta cytoplasmic domain^479-523^E:1.5e-19	.	.	ENOG410XP60^integrin, beta	KEGG:dme:Dmel_CG1560`KO:K05719	GO:0016324^cellular_component^apical plasma membrane`GO:0009925^cellular_component^basal plasma membrane`GO:0031252^cellular_component^cell leading edge`GO:0043034^cellular_component^costamere`GO:0030425^cellular_component^dendrite`GO:0005925^cellular_component^focal adhesion`GO:0005887^cellular_component^integral component of plasma membrane`GO:0008305^cellular_component^integrin complex`GO:0016…	.	.	.
c552_g1	c552_g1_i1	ITBX_DROME^ITBX_DROME^Q:3579-2014,H:311-843^43.043%ID^E:2.7e-116^RecName: Full=Integrin beta-PS;^Eukaryota; Metazoa; Ecdysozoa; Arthropoda; Hexapoda; Insecta; Pterygota; Neoptera; Holometabola; Diptera; Brachycera; Muscomorpha; Ephydroidea; Drosophilidae; Drosophila; Sophophora	.	c552_g1_i1|m.245	1314-1670[+]	.	.	.	.	.	.	.	.	.	.
c553_g1	c553_g1_i1	.	.	.	.	.	.	.	.	.	.	.	.	.	.
c554_g1	c554_g1_i1	.	.	.	.	.	.	.	.	.	.	.	.	.	.
c555_g1	c555_g1_i1	.	.	.	.	.	.	.	.	.	.	.	.	.	.
c555_g1	c555_g1_i2	.	.	.	.	.	.	.	.	.	.	.	.	.	.
c558_g1	c558_g1_i1	.	.	.	.	.	.	.	.	.	.	.	.	.	.
c559_g1	c559_g1_i1	ANR28_MOUSE^ANR28_MOUSE^Q:263-3157,H:1-983^48.627%ID^E:0^RecName: Full=Serine/threonine-protein phosphatase 6 regulatory ankyrin repeat subunit A;^Eukaryota; Metazoa; Chordata; Craniata; Vertebrata; Euteleostomi; Mammalia; Eutheria; Euarchontoglires; Glires; Rodentia; Myomorpha; Muroidea; Muridae; Murinae; Mus; Mus`ANR28_MOUSE^ANR28_MOUSE^Q:233-1141,H:636-980^29.395%ID^E:1.15e-25^RecName: Full=Se…	.	c559_g1_i1|m.248	263-3325[+]	ANR28_MOUSE^ANR28_MOUSE^Q:1-965,H:1-983^49.339%ID^E:0^RecName: Full=Serine/threonine-protein phosphatase 6 regulatory ankyrin repeat subunit A;^Eukaryota; Metazoa; Chordata; Craniata; Vertebrata; Euteleostomi; Mammalia; Eutheria; Euarchontoglires; Glires; Rodentia; Myomorpha; Muroidea; Muridae; Murinae; Mus; Mus	PF12796.6^Ank_2^Ankyrin repeats (3 copies)^12-104^E:2.6e-12`PF13637.5^Ank_4^Ankyrin repeats (many copies)^58-94^E:3.3e-05`PF13857.5^Ank_5^Ankyrin repeats (many copies)^60-114^E:1.2e-11`PF13637.5^Ank_4^Ankyrin repeats (many copies)^76-118^E:7.9e-07`PF00023.29^Ank^Ankyrin repeat^76-105^E:3.7e-07`PF13606.5^Ank_3^Ankyrin repeat^76-102^E:0.0047`PF13637.5^Ank_4^Ankyrin repeats (many copies)^109-160^E:1…	.	.	COG0666^Ankyrin Repeat	KEGG:mmu:105522`KO:K15502	GO:0005654^cellular_component^nucleoplasm	GO:0005515^molecular_function^protein binding	.	.
c560_g1	c560_g1_i1	.	.	.	.	.	.	.	.	.	.	.	.	.	.
c561_g1	c561_g1_i1	.	.	.	.	.	.	.	.	.	.	.	.	.	.
c561_g1	c561_g1_i2	.	.	.	.	.	.	.	.	.	.	.	.	.	.
c562_g1	c562_g1_i1	.	.	.	.	.	.	.	.	.	.	.	.	.	.
c564_g1	c564_g1_i1	ZN768_MOUSE^ZN768_MOUSE^Q:1485-682,H:291-542^27.839%ID^E:3.83e-22^RecName: Full=Zinc finger protein 768;^Eukaryota; Metazoa; Chordata; Craniata; Vertebrata; Euteleostomi; Mammalia; Eutheria; Euarchontoglires; Glires; Rodentia; Myomorpha; Muroidea; Muridae; Murinae; Mus; Mus	.	c564_g1_i1|m.252	1-3462[-]	ZN768_MOUSE^ZN768_MOUSE^Q:660-927,H:291-542^27.839%ID^E:1.25e-22^RecName: Full=Zinc finger protein 768;^Eukaryota; Metazoa; Chordata; Craniata; Vertebrata; Euteleostomi; Mammalia; Eutheria; Euarchontoglires; Glires; Rodentia; Myomorpha; Muroidea; Muridae; Murinae; Mus; Mus	PF13912.5^zf-C2H2_6^C2H2-type zinc finger^716-738^E:0.0032`PF13912.5^zf-C2H2_6^C2H2-type zinc finger^898-922^E:0.031`PF00096.25^zf-C2H2^Zinc finger, C2H2 type^898-920^E:0.0062	.	.	COG5048^Zinc finger protein	KEGG:mmu:233890`KO:K09228	GO:0005665^cellular_component^RNA polymerase II, core complex`GO:0003677^molecular_function^DNA binding`GO:0046872^molecular_function^metal ion binding`GO:0006355^biological_process^regulation of transcription, DNA-templated`GO:0006366^biological_process^transcription by RNA polymerase II	GO:0003676^molecular_function^nucleic acid binding	.	.
c565_g1	c565_g1_i1	.	.	.	.	.	.	.	.	.	.	.	.	.	.
c566_g1	c566_g1_i1	.	.	.	.	.	.	.	.	.	.	.	.	.	.
c567_g1	c567_g1_i1	.	.	.	.	.	.	.	.	.	.	.	.	.	.
c568_g1	c568_g1_i1	S35A3_BOVIN^S35A3_BOVIN^Q:1401-442,H:1-318^60.625%ID^E:5.49e-129^RecName: Full=UDP-N-acetylglucosamine transporter;^Eukaryota; Metazoa; Chordata; Craniata; Vertebrata; Euteleostomi; Mammalia; Eutheria; Laurasiatheria; Cetartiodactyla; Ruminantia; Pecora; Bovidae; Bovinae; Bos	.	c568_g1_i1|m.256	382-1404[-]	S35A3_CANLF^S35A3_CANLF^Q:2-321,H:1-318^60.625%ID^E:3e-132^RecName: Full=UDP-N-acetylglucosamine transporter;^Eukaryota; Metazoa; Chordata; Craniata; Vertebrata; Euteleostomi; Mammalia; Eutheria; Laurasiatheria; Carnivora; Caniformia; Canidae; Canis	PF04142.14^Nuc_sug_transp^Nucleotide-sugar transporter^4-317^E:3.9e-122`PF00892.19^EamA^EamA-like transporter family^73-155^E:3.3e-07`PF08449.10^UAA^UAA transporter family^121-318^E:1.9e-06	.	.	COG0697^membrane	KEGG:cfa:442991`KO:K15272	GO:0005794^cellular_component^Golgi apparatus`GO:0000139^cellular_component^Golgi membrane`GO:0016021^cellular_component^integral component of membrane`GO:0015165^molecular_function^pyrimidine nucleotide-sugar transmembrane transporter activity`GO:0008643^biological_process^carbohydrate transport`GO:1990569^biological_process^UDP-N-acetylglucosamine transmembrane transport	GO:0015165^molecular_function^pyrimidine nucleotide-sugar transmembrane transporter activity`GO:0090481^biological_process^pyrimidine nucleotide-sugar transmembrane transport`GO:0000139^cellular_component^Golgi membrane`GO:0016021^cellular_component^integral component of membrane`GO:0016020^cellular_component^membrane`GO:0055085^biological_process^transmembrane transport	.	.
c569_g1	c569_g1_i1	SF3A2_HUMAN^SF3A2_HUMAN^Q:1381-737,H:1-215^86.977%ID^E:6.51e-124^RecName: Full=Splicing factor 3A subunit 2;^Eukaryota; Metazoa; Chordata; Craniata; Vertebrata; Euteleostomi; Mammalia; Eutheria; Euarchontoglires; Primates; Haplorrhini; Catarrhini; Hominidae; Homo	.	c569_g1_i1|m.257	167-1381[-]	SF3A2_HUMAN^SF3A2_HUMAN^Q:1-229,H:1-224^83.843%ID^E:1.48e-127^RecName: Full=Splicing factor 3A subunit 2;^Eukaryota; Metazoa; Chordata; Craniata; Vertebrata; Euteleostomi; Mammalia; Eutheria; Euarchontoglires; Primates; Haplorrhini; Catarrhini; Hominidae; Homo	PF12874.6^zf-met^Zinc-finger of C2H2 type^54-78^E:3.6e-06`PF16835.4^SF3A2^Pre-mRNA-splicing factor SF3a complex subunit 2 (Prp11)^112-206^E:1.9e-37	.	.	COG5246^Splicing factor 3A subunit	KEGG:hsa:8175`KO:K12826	GO:0071013^cellular_component^catalytic step 2 spliceosome`GO:0016607^cellular_component^nuclear speck`GO:0005654^cellular_component^nucleoplasm`GO:0030532^cellular_component^small nuclear ribonucleoprotein complex`GO:0005681^cellular_component^spliceosomal complex`GO:0005686^cellular_component^U2 snRNP`GO:0071004^cellular_component^U2-type prespliceosome`GO:0003723^molecular_function^RNA binding…	.	.	.
c570_g1	c570_g1_i1	NPC2_PANTR^NPC2_PANTR^Q:138-530,H:19-148^31.343%ID^E:3.07e-17^RecName: Full=NPC intracellular cholesterol transporter 2 {ECO:0000250|UniProtKB:P61916};^Eukaryota; Metazoa; Chordata; Craniata; Vertebrata; Euteleostomi; Mammalia; Eutheria; Euarchontoglires; Primates; Haplorrhini; Catarrhini; Hominidae; Pan	.	c570_g1_i1|m.259	3-551[+]	NPC2_PANTR^NPC2_PANTR^Q:46-176,H:19-148^31.343%ID^E:5.23e-18^RecName: Full=NPC intracellular cholesterol transporter 2 {ECO:0000250|UniProtKB:P61916};^Eukaryota; Metazoa; Chordata; Craniata; Vertebrata; Euteleostomi; Mammalia; Eutheria; Euarchontoglires; Primates; Haplorrhini; Catarrhini; Hominidae; Pan	PF02221.14^E1_DerP2_DerF2^ML domain^49-175^E:3e-19	.	.	ENOG4111Q8S^Niemann-Pick disease, type C2	KEGG:ptr:450192`KO:K13443	GO:0005783^cellular_component^endoplasmic reticulum`GO:0005576^cellular_component^extracellular region`GO:0005764^cellular_component^lysosome`GO:0015485^molecular_function^cholesterol binding`GO:0033344^biological_process^cholesterol efflux`GO:0008203^biological_process^cholesterol metabolic process`GO:0030301^biological_process^cholesterol transport`GO:0032367^biological_process^intracellular ch…	.	.	.
c571_g1	c571_g1_i1	RL26_LITLI^RL26_LITLI^Q:487-53,H:1-143^75.862%ID^E:6.17e-57^RecName: Full=60S ribosomal protein L26;^Eukaryota; Metazoa; Lophotrochozoa; Mollusca; Gastropoda; Caenogastropoda; Hypsogastropoda; Littorinimorpha; Littorinoidea; Littorinidae; Littorina	.	c571_g1_i1|m.260	50-487[-]	RL26_LITLI^RL26_LITLI^Q:1-145,H:1-143^75.862%ID^E:8.3e-75^RecName: Full=60S ribosomal protein L26;^Eukaryota; Metazoa; Lophotrochozoa; Mollusca; Gastropoda; Caenogastropoda; Hypsogastropoda; Littorinimorpha; Littorinoidea; Littorinidae; Littorina	PF16906.4^Ribosomal_L26^Ribosomal proteins L26 eukaryotic, L24P archaeal^8-122^E:2.3e-41`PF00467.28^KOW^KOW motif^53-83^E:4.7e-07	.	.	.	.	GO:0015934^cellular_component^large ribosomal subunit`GO:0003735^molecular_function^structural constituent of ribosome`GO:0006412^biological_process^translation	GO:0003735^molecular_function^structural constituent of ribosome`GO:0006412^biological_process^translation`GO:0015934^cellular_component^large ribosomal subunit	.	.
c572_g1	c572_g1_i1	.	.	c572_g1_i1|m.261	1-591[+]	.	.	.	.	.	.	.	.	.	.
c573_g1	c573_g1_i1	PTEN_MOUSE^PTEN_MOUSE^Q:2052-883,H:1-371^56.345%ID^E:4.3e-143^RecName: Full=Phosphatidylinositol 3,4,5-trisphosphate 3-phosphatase and dual-specificity protein phosphatase PTEN;^Eukaryota; Metazoa; Chordata; Craniata; Vertebrata; Euteleostomi; Mammalia; Eutheria; Euarchontoglires; Glires; Rodentia; Myomorpha; Muroidea; Muridae; Murinae; Mus; Mus	.	c573_g1_i1|m.262	772-2055[-]	PTEN_MOUSE^PTEN_MOUSE^Q:2-416,H:1-395^54.654%ID^E:6.55e-151^RecName: Full=Phosphatidylinositol 3,4,5-trisphosphate 3-phosphatase and dual-specificity protein phosphatase PTEN;^Eukaryota; Metazoa; Chordata; Craniata; Vertebrata; Euteleostomi; Mammalia; Eutheria; Euarchontoglires; Glires; Rodentia; Myomorpha; Muroidea; Muridae; Murinae; Mus; Mus	PF00102.26^Y_phosphatase^Protein-tyrosine phosphatase^60-149^E:0.00011`PF00782.19^DSPc^Dual specificity phosphatase, catalytic domain^78-156^E:3.6e-06`PF10409.8^PTEN_C2^C2 domain of PTEN tumour-suppressor protein^189-365^E:2e-32	.	.	COG2453^dual specificity phosphatase	KEGG:mmu:19211`KO:K01110	GO:0016324^cellular_component^apical plasma membrane`GO:0042995^cellular_component^cell projection`GO:0005737^cellular_component^cytoplasm`GO:0009898^cellular_component^cytoplasmic side of plasma membrane`GO:0005829^cellular_component^cytosol`GO:0043197^cellular_component^dendritic spine`GO:0005739^cellular_component^mitochondrion`GO:0035749^cellular_component^myelin sheath adaxonal region`GO:004…	GO:0004725^molecular_function^protein tyrosine phosphatase activity`GO:0006470^biological_process^protein dephosphorylation`GO:0008138^molecular_function^protein tyrosine/serine/threonine phosphatase activity`GO:0016311^biological_process^dephosphorylation	.	.
c574_g1	c574_g1_i1	.	.	.	.	.	.	.	.	.	.	.	.	.	.
c575_g1	c575_g1_i1	PI42B_HUMAN^PI42B_HUMAN^Q:1358-180,H:35-415^56.608%ID^E:5.16e-147^RecName: Full=Phosphatidylinositol 5-phosphate 4-kinase type-2 beta;^Eukaryota; Metazoa; Chordata; Craniata; Vertebrata; Euteleostomi; Mammalia; Eutheria; Euarchontoglires; Primates; Haplorrhini; Catarrhini; Hominidae; Homo	.	c575_g1_i1|m.264	174-1418[-]	PI42A_RAT^PI42A_RAT^Q:1-409,H:12-401^59.024%ID^E:2.08e-158^RecName: Full=Phosphatidylinositol 5-phosphate 4-kinase type-2 alpha;^Eukaryota; Metazoa; Chordata; Craniata; Vertebrata; Euteleostomi; Mammalia; Eutheria; Euarchontoglires; Glires; Rodentia; Myomorpha; Muroidea; Muridae; Murinae; Rattus	PF01504.17^PIP5K^Phosphatidylinositol-4-phosphate 5-Kinase^116-411^E:7.2e-69	.	.	.	KEGG:rno:116723`KO:K00920	GO:0005737^cellular_component^cytoplasm`GO:0005634^cellular_component^nucleus`GO:0005886^cellular_component^plasma membrane`GO:0016309^molecular_function^1-phosphatidylinositol-5-phosphate 4-kinase activity`GO:0005524^molecular_function^ATP binding	GO:0016307^molecular_function^phosphatidylinositol phosphate kinase activity`GO:0046488^biological_process^phosphatidylinositol metabolic process	.	.
c576_g1	c576_g1_i1	.	.	.	.	.	.	.	.	.	.	.	.	.	.
c577_g1	c577_g1_i1	.	.	.	.	.	.	.	.	.	.	.	.	.	.
c577_g1	c577_g1_i2	.	.	.	.	.	.	.	.	.	.	.	.	.	.
c578_g1	c578_g1_i1	.	.	.	.	.	.	.	.	.	.	.	.	.	.
c579_g1	c579_g1_i1	.	.	.	.	.	.	.	.	.	.	.	.	.	.
c580_g1	c580_g1_i1	SMD3_XENLA^SMD3_XENLA^Q:452-204,H:1-83^84.337%ID^E:2.44e-49^RecName: Full=Small nuclear ribonucleoprotein Sm D3;^Eukaryota; Metazoa; Chordata; Craniata; Vertebrata; Euteleostomi; Amphibia; Batrachia; Anura; Pipoidea; Pipidae; Xenopodinae; Xenopus; Xenopus	.	c580_g1_i1|m.267	84-452[-]	SMD3_XENLA^SMD3_XENLA^Q:1-108,H:1-108^75.926%ID^E:1.08e-59^RecName: Full=Small nuclear ribonucleoprotein Sm D3;^Eukaryota; Metazoa; Chordata; Craniata; Vertebrata; Euteleostomi; Amphibia; Batrachia; Anura; Pipoidea; Pipidae; Xenopodinae; Xenopus; Xenopus	PF01423.21^LSM^LSM domain^9-72^E:4.3e-16	.	.	.	KEGG:xla:431993`KO:K11088	GO:0005829^cellular_component^cytosol`GO:0034709^cellular_component^methylosome`GO:0034715^cellular_component^pICln-Sm protein complex`GO:0034719^cellular_component^SMN-Sm protein complex`GO:0005681^cellular_component^spliceosomal complex`GO:0005685^cellular_component^U1 snRNP`GO:0005687^cellular_component^U4 snRNP`GO:0071208^molecular_function^histone pre-mRNA DCP binding`GO:0000387^biological_p…	.	.	.
c581_g1	c581_g1_i1	.	.	.	.	.	.	.	.	.	.	.	.	.	.
c582_g1	c582_g1_i1	.	.	c582_g1_i1|m.268	3-359[-]	.	PF00872.17^Transposase_mut^Transposase, Mutator family^7-88^E:0.00028	.	.	.	.	.	GO:0003677^molecular_function^DNA binding`GO:0004803^molecular_function^transposase activity`GO:0006313^biological_process^transposition, DNA-mediated	.	.
c583_g1	c583_g1_i1	.	.	c583_g1_i1|m.269	307-1371[+]	.	.	sigP:1^24^0.516^YES	.	.	.	.	.	.	.
c583_g1	c583_g1_i2	.	.	c583_g1_i2|m.270	225-1289[+]	.	.	sigP:1^24^0.516^YES	.	.	.	.	.	.	.
c586_g1	c586_g1_i1	.	.	c586_g1_i1|m.271	199-1410[-]	.	.	.	.	.	.	.	.	.	.
c588_g1	c588_g1_i1	EXOC2_HUMAN^EXOC2_HUMAN^Q:2830-137,H:4-918^38.585%ID^E:0^RecName: Full=Exocyst complex component 2;^Eukaryota; Metazoa; Chordata; Craniata; Vertebrata; Euteleostomi; Mammalia; Eutheria; Euarchontoglires; Primates; Haplorrhini; Catarrhini; Hominidae; Homo	.	c588_g1_i1|m.272	122-2836[-]	EXOC2_HUMAN^EXOC2_HUMAN^Q:3-900,H:4-918^38.585%ID^E:0^RecName: Full=Exocyst complex component 2;^Eukaryota; Metazoa; Chordata; Craniata; Vertebrata; Euteleostomi; Mammalia; Eutheria; Euarchontoglires; Primates; Haplorrhini; Catarrhini; Hominidae; Homo	PF01833.23^TIG^IPT/TIG domain^7-85^E:6.5e-10`PF15469.5^Sec5^Exocyst complex component Sec5^202-376^E:3e-52	.	.	ENOG410XSY3^exocytosis	KEGG:hsa:55770`KO:K17637	GO:0005829^cellular_component^cytosol`GO:0000145^cellular_component^exocyst`GO:0090543^cellular_component^Flemming body`GO:0016020^cellular_component^membrane`GO:0005886^cellular_component^plasma membrane`GO:0019901^molecular_function^protein kinase binding`GO:0047485^molecular_function^protein N-terminus binding`GO:0017160^molecular_function^Ral GTPase binding`GO:0001927^biological_process^exocy…	.	.	.
c589_g1	c589_g1_i1	.	.	.	.	.	.	.	.	.	.	.	.	.	.
c589_g2	c589_g2_i1	.	.	.	.	.	.	.	.	.	.	.	.	.	.
c590_g1	c590_g1_i1	.	.	.	.	.	.	.	.	.	.	.	.	.	.
c591_g1	c591_g1_i1	.	.	c591_g1_i1|m.273	164-496[+]	.	.	.	.	.	.	.	.	.	.
c592_g1	c592_g1_i1	CSTF2_BOVIN^CSTF2_BOVIN^Q:1763-1083,H:10-233^67.841%ID^E:1.73e-96^RecName: Full=Cleavage stimulation factor subunit 2;^Eukaryota; Metazoa; Chordata; Craniata; Vertebrata; Euteleostomi; Mammalia; Eutheria; Laurasiatheria; Cetartiodactyla; Ruminantia; Pecora; Bovidae; Bovinae; Bos`CSTF2_BOVIN^CSTF2_BOVIN^Q:272-147,H:528-569^73.81%ID^E:3.59e-09^RecName: Full=Cleavage stimulation factor subunit 2;^Eu…	.	c592_g1_i1|m.274	138-1790[-]	CSTF2_BOVIN^CSTF2_BOVIN^Q:10-548,H:10-569^42.928%ID^E:6.48e-113^RecName: Full=Cleavage stimulation factor subunit 2;^Eukaryota; Metazoa; Chordata; Craniata; Vertebrata; Euteleostomi; Mammalia; Eutheria; Laurasiatheria; Cetartiodactyla; Ruminantia; Pecora; Bovidae; Bovinae; Bos	PF00076.21^RRM_1^RNA recognition motif. (a.k.a. RRM, RBD, or RNP domain)^18-88^E:8.9e-26`PF14327.5^CSTF2_hinge^Hinge domain of cleavage stimulation factor subunit 2^115-193^E:2.6e-28`PF14304.5^CSTF_C^Transcription termination and cleavage factor C-terminal^507-547^E:5e-19	.	.	ENOG410XQBV^cleavage stimulation factor	KEGG:bta:282588`KO:K14407	GO:0071920^cellular_component^cleavage body`GO:0005847^cellular_component^mRNA cleavage and polyadenylation specificity factor complex`GO:0003729^molecular_function^mRNA binding`GO:0006378^biological_process^mRNA polyadenylation`GO:0098789^biological_process^pre-mRNA cleavage required for polyadenylation	GO:0003676^molecular_function^nucleic acid binding`GO:0031124^biological_process^mRNA 3'-end processing	.	.
c593_g1	c593_g1_i1	HNRPL_MOUSE^HNRPL_MOUSE^Q:895-1485,H:386-579^50.761%ID^E:3.12e-56^RecName: Full=Heterogeneous nuclear ribonucleoprotein L;^Eukaryota; Metazoa; Chordata; Craniata; Vertebrata; Euteleostomi; Mammalia; Eutheria; Euarchontoglires; Glires; Rodentia; Myomorpha; Muroidea; Muridae; Murinae; Mus; Mus`HNRPL_MOUSE^HNRPL_MOUSE^Q:238-579,H:189-307^68.067%ID^E:2.89e-44^RecName: Full=Heterogeneous nuclear ribon…	.	c593_g1_i1|m.275	100-1524[+]	HNRPL_MOUSE^HNRPL_MOUSE^Q:47-465,H:189-582^50.469%ID^E:3.43e-125^RecName: Full=Heterogeneous nuclear ribonucleoprotein L;^Eukaryota; Metazoa; Chordata; Craniata; Vertebrata; Euteleostomi; Mammalia; Eutheria; Euarchontoglires; Glires; Rodentia; Myomorpha; Muroidea; Muridae; Murinae; Mus; Mus	PF13893.5^RRM_5^RNA recognition motif. (a.k.a. RRM, RBD, or RNP domain)^46-128^E:7.8e-05`PF00076.21^RRM_1^RNA recognition motif. (a.k.a. RRM, RBD, or RNP domain)^58-111^E:4.5e-07`PF13893.5^RRM_5^RNA recognition motif. (a.k.a. RRM, RBD, or RNP domain)^251-357^E:3.2e-41`PF00076.21^RRM_1^RNA recognition motif. (a.k.a. RRM, RBD, or RNP domain)^269-326^E:0.00027	.	.	ENOG410XQHN^heterogeneous nuclear ribonucleoprotein	KEGG:mmu:15388`KO:K13159	GO:0005737^cellular_component^cytoplasm`GO:0005829^cellular_component^cytosol`GO:0005654^cellular_component^nucleoplasm`GO:0005634^cellular_component^nucleus`GO:0048471^cellular_component^perinuclear region of cytoplasm`GO:0045120^cellular_component^pronucleus`GO:1990904^cellular_component^ribonucleoprotein complex`GO:0035770^cellular_component^ribonucleoprotein granule`GO:0003730^molecular_funct…	GO:0003676^molecular_function^nucleic acid binding	.	.
c594_g1	c594_g1_i1	TCP4_CHICK^TCP4_CHICK^Q:305-499,H:61-126^57.576%ID^E:6.45e-23^RecName: Full=Activated RNA polymerase II transcriptional coactivator p15;^Eukaryota; Metazoa; Chordata; Craniata; Vertebrata; Euteleostomi; Archelosauria; Archosauria; Dinosauria; Saurischia; Theropoda; Coelurosauria; Aves; Neognathae; Galloanserae; Galliformes; Phasianidae; Phasianinae; Gallus	.	c594_g1_i1|m.278	164-502[+]	TCP4_CHICK^TCP4_CHICK^Q:25-112,H:36-126^49.451%ID^E:2.49e-25^RecName: Full=Activated RNA polymerase II transcriptional coactivator p15;^Eukaryota; Metazoa; Chordata; Craniata; Vertebrata; Euteleostomi; Archelosauria; Archosauria; Dinosauria; Saurischia; Theropoda; Coelurosauria; Aves; Neognathae; Galloanserae; Galliformes; Phasianidae; Phasianinae; Gallus	PF02229.15^PC4^Transcriptional Coactivator p15 (PC4)^50-100^E:4.7e-26	.	.	.	KEGG:gga:427425	GO:0005634^cellular_component^nucleus`GO:0005667^cellular_component^transcription factor complex`GO:0003677^molecular_function^DNA binding`GO:0003713^molecular_function^transcription coactivator activity`GO:0060261^biological_process^positive regulation of transcription initiation from RNA polymerase II promoter`GO:0006351^biological_process^transcription, DNA-templated	GO:0003677^molecular_function^DNA binding`GO:0006355^biological_process^regulation of transcription, DNA-templated	.	.
c595_g1	c595_g1_i1	ZNF76_HUMAN^ZNF76_HUMAN^Q:277-77,H:35-100^50%ID^E:6.12e-12^RecName: Full=Zinc finger protein 76;^Eukaryota; Metazoa; Chordata; Craniata; Vertebrata; Euteleostomi; Mammalia; Eutheria; Euarchontoglires; Primates; Haplorrhini; Catarrhini; Hominidae; Homo`ZNF76_HUMAN^ZNF76_HUMAN^Q:199-2,H:27-100^39.189%ID^E:1.49e-06^RecName: Full=Zinc finger protein 76;^Eukaryota; Metazoa; Chordata; Craniata; Vertebr…	.	c595_g1_i1|m.279	2-607[-]	ZNF76_HUMAN^ZNF76_HUMAN^Q:111-177,H:35-100^50%ID^E:2.92e-12^RecName: Full=Zinc finger protein 76;^Eukaryota; Metazoa; Chordata; Craniata; Vertebrata; Euteleostomi; Mammalia; Eutheria; Euarchontoglires; Primates; Haplorrhini; Catarrhini; Hominidae; Homo`ZNF76_HUMAN^ZNF76_HUMAN^Q:123-202,H:6-100^36.842%ID^E:7.37e-07^RecName: Full=Zinc finger protein 76;^Eukaryota; Metazoa; Chordata; Craniata; Verte…	.	.	.	COG5048^Zinc finger protein	KEGG:hsa:7629`KO:K20828	GO:0005634^cellular_component^nucleus`GO:0046872^molecular_function^metal ion binding`GO:0000981^molecular_function^DNA-binding transcription factor activity, RNA polymerase II-specific`GO:0043565^molecular_function^sequence-specific DNA binding`GO:0001228^molecular_function^DNA-binding transcription activator activity, RNA polymerase II-specific`GO:0045944^biological_process^positive regulation …	.	.	.
c595_g1	c595_g1_i2	ZNF76_HUMAN^ZNF76_HUMAN^Q:1556-450,H:35-406^57.812%ID^E:2.59e-144^RecName: Full=Zinc finger protein 76;^Eukaryota; Metazoa; Chordata; Craniata; Vertebrata; Euteleostomi; Mammalia; Eutheria; Euarchontoglires; Primates; Haplorrhini; Catarrhini; Hominidae; Homo	.	c595_g1_i2|m.280	207-1886[-]	ZNF76_HUMAN^ZNF76_HUMAN^Q:111-479,H:35-406^58.073%ID^E:1.73e-150^RecName: Full=Zinc finger protein 76;^Eukaryota; Metazoa; Chordata; Craniata; Vertebrata; Euteleostomi; Mammalia; Eutheria; Euarchontoglires; Primates; Haplorrhini; Catarrhini; Hominidae; Homo	PF00096.25^zf-C2H2^Zinc finger, C2H2 type^270-294^E:0.0012`PF00096.25^zf-C2H2^Zinc finger, C2H2 type^300-324^E:2.3e-05`PF13894.5^zf-C2H2_4^C2H2-type zinc finger^300-324^E:0.00088`PF00096.25^zf-C2H2^Zinc finger, C2H2 type^360-384^E:0.00027`PF00096.25^zf-C2H2^Zinc finger, C2H2 type^420-443^E:0.0017	.	.	COG5048^Zinc finger protein	KEGG:hsa:7629`KO:K20828	GO:0005634^cellular_component^nucleus`GO:0046872^molecular_function^metal ion binding`GO:0000981^molecular_function^DNA-binding transcription factor activity, RNA polymerase II-specific`GO:0043565^molecular_function^sequence-specific DNA binding`GO:0001228^molecular_function^DNA-binding transcription activator activity, RNA polymerase II-specific`GO:0045944^biological_process^positive regulation …	GO:0003676^molecular_function^nucleic acid binding	.	.
c596_g1	c596_g1_i1	SKP1_XENLA^SKP1_XENLA^Q:271-756,H:1-163^87.73%ID^E:8.98e-87^RecName: Full=S-phase kinase-associated protein 1;^Eukaryota; Metazoa; Chordata; Craniata; Vertebrata; Euteleostomi; Amphibia; Batrachia; Anura; Pipoidea; Pipidae; Xenopodinae; Xenopus; Xenopus	.	c596_g1_i1|m.282	271-759[+]	SKP1_XENLA^SKP1_XENLA^Q:1-162,H:1-163^87.73%ID^E:9.71e-90^RecName: Full=S-phase kinase-associated protein 1;^Eukaryota; Metazoa; Chordata; Craniata; Vertebrata; Euteleostomi; Amphibia; Batrachia; Anura; Pipoidea; Pipidae; Xenopodinae; Xenopus; Xenopus	PF03931.14^Skp1_POZ^Skp1 family, tetramerisation domain^3-66^E:2.7e-27`PF01466.18^Skp1^Skp1 family, dimerisation domain^112-159^E:1.3e-29	.	.	.	KEGG:xla:380538`KO:K03094	GO:0031467^cellular_component^Cul7-RING ubiquitin ligase complex`GO:0019005^cellular_component^SCF ubiquitin ligase complex`GO:0016567^biological_process^protein ubiquitination`GO:0006511^biological_process^ubiquitin-dependent protein catabolic process	GO:0006511^biological_process^ubiquitin-dependent protein catabolic process	.	.
c597_g1	c597_g1_i1	RM51_DROME^RM51_DROME^Q:4401-3934,H:13-170^45%ID^E:5.42e-33^RecName: Full=39S ribosomal protein L51, mitochondrial;^Eukaryota; Metazoa; Ecdysozoa; Arthropoda; Hexapoda; Insecta; Pterygota; Neoptera; Holometabola; Diptera; Brachycera; Muscomorpha; Ephydroidea; Drosophilidae; Drosophila; Sophophora	.	c597_g1_i1|m.283	3931-4398[-]	RM51_DROME^RM51_DROME^Q:2-155,H:15-170^44.937%ID^E:4.22e-37^RecName: Full=39S ribosomal protein L51, mitochondrial;^Eukaryota; Metazoa; Ecdysozoa; Arthropoda; Hexapoda; Insecta; Pterygota; Neoptera; Holometabola; Diptera; Brachycera; Muscomorpha; Ephydroidea; Drosophilidae; Drosophila; Sophophora	PF10244.8^MRP-L51^Mitochondrial ribosomal subunit^62-152^E:6.3e-34	.	.	ENOG4111M24^mitochondrial ribosomal protein L51	KEGG:dme:Dmel_CG13098`KO:K17432	GO:0005762^cellular_component^mitochondrial large ribosomal subunit`GO:0005761^cellular_component^mitochondrial ribosome`GO:0003735^molecular_function^structural constituent of ribosome`GO:0032543^biological_process^mitochondrial translation`GO:0006412^biological_process^translation	GO:0003735^molecular_function^structural constituent of ribosome	.	.
c598_g1	c598_g1_i1	PIEZ2_HUMAN^PIEZ2_HUMAN^Q:2430-4910,H:1899-2752^40.842%ID^E:1.07e-156^RecName: Full=Piezo-type mechanosensitive ion channel component 2;^Eukaryota; Metazoa; Chordata; Craniata; Vertebrata; Euteleostomi; Mammalia; Eutheria; Euarchontoglires; Primates; Haplorrhini; Catarrhini; Hominidae; Homo`PIEZ2_HUMAN^PIEZ2_HUMAN^Q:78-1604,H:972-1495^39.205%ID^E:6.38e-99^RecName: Full=Piezo-type mechanosensitive…	.	c598_g1_i1|m.285	3-4955[+]	PIEZ1_RAT^PIEZ1_RAT^Q:7-1632,H:811-2532^33.093%ID^E:0^RecName: Full=Piezo-type mechanosensitive ion channel component 1;^Eukaryota; Metazoa; Chordata; Craniata; Vertebrata; Euteleostomi; Mammalia; Eutheria; Euarchontoglires; Glires; Rodentia; Myomorpha; Muroidea; Muridae; Murinae; Rattus	PF15917.4^PIEZO^Piezo^406-537^E:3e-41`PF12166.7^Piezo_RRas_bdg^Piezo non-specific cation channel, R-Ras-binding domain^1204-1633^E:1.5e-135	.	.	ENOG410YVF6^Piezo-type mechanosensitive ion channel component	KEGG:rno:361430`KO:K22128	GO:0005783^cellular_component^endoplasmic reticulum`GO:0005789^cellular_component^endoplasmic reticulum membrane`GO:0033116^cellular_component^endoplasmic reticulum-Golgi intermediate compartment membrane`GO:0016021^cellular_component^integral component of membrane`GO:0031258^cellular_component^lamellipodium membrane`GO:0005886^cellular_component^plasma membrane`GO:0005261^molecular_function^cati…	.	.	.
c599_g1	c599_g1_i1	.	.	.	.	.	.	.	.	.	.	.	.	.	.
c600_g1	c600_g1_i1	UB2G1_RAT^UB2G1_RAT^Q:298-792,H:1-166^83.735%ID^E:6.73e-97^RecName: Full=Ubiquitin-conjugating enzyme E2 G1;^Eukaryota; Metazoa; Chordata; Craniata; Vertebrata; Euteleostomi; Mammalia; Eutheria; Euarchontoglires; Glires; Rodentia; Myomorpha; Muroidea; Muridae; Murinae; Rattus	.	c600_g1_i1|m.286	298-801[+]	UB2G1_RAT^UB2G1_RAT^Q:1-165,H:1-166^83.735%ID^E:1.64e-102^RecName: Full=Ubiquitin-conjugating enzyme E2 G1;^Eukaryota; Metazoa; Chordata; Craniata; Vertebrata; Euteleostomi; Mammalia; Eutheria; Euarchontoglires; Glires; Rodentia; Myomorpha; Muroidea; Muridae; Murinae; Rattus	PF00179.25^UQ_con^Ubiquitin-conjugating enzyme^10-159^E:3.4e-53	.	.	COG5078^ubiquitin-conjugating enzyme	KEGG:rno:64631`KO:K10575	GO:0005737^cellular_component^cytoplasm`GO:0005524^molecular_function^ATP binding`GO:0061631^molecular_function^ubiquitin conjugating enzyme activity`GO:0061630^molecular_function^ubiquitin protein ligase activity`GO:0031625^molecular_function^ubiquitin protein ligase binding`GO:0004842^molecular_function^ubiquitin-protein transferase activity`GO:0070936^biological_process^protein K48-linked ubiq…	.	.	.
c601_g1	c601_g1_i1	TCB1_CAEBR^TCB1_CAEBR^Q:1190-891,H:84-182^31%ID^E:5.1e-09^RecName: Full=Transposable element Tcb1 transposase;^Eukaryota; Metazoa; Ecdysozoa; Nematoda; Chromadorea; Rhabditida; Rhabditoidea; Rhabditidae; Peloderinae; Caenorhabditis`TCB1_CAEBR^TCB1_CAEBR^Q:835-617,H:187-273^31.034%ID^E:5.1e-09^RecName: Full=Transposable element Tcb1 transposase;^Eukaryota; Metazoa; Ecdysozoa; Nematoda; Chromadorea…	.	c601_g1_i1|m.287	882-1193[-]	TC1A_CAEEL^TC1A_CAEEL^Q:2-101,H:84-182^35.849%ID^E:1.36e-09^RecName: Full=Transposable element Tc1 transposase;^Eukaryota; Metazoa; Ecdysozoa; Nematoda; Chromadorea; Rhabditida; Rhabditoidea; Rhabditidae; Peloderinae; Caenorhabditis	.	.	.	.	.	GO:0005634^cellular_component^nucleus`GO:0003677^molecular_function^DNA binding`GO:0004519^molecular_function^endonuclease activity`GO:0032502^biological_process^developmental process`GO:0015074^biological_process^DNA integration`GO:0006313^biological_process^transposition, DNA-mediated	.	.	.
c601_g2	c601_g2_i1	.	.	.	.	.	.	.	.	.	.	.	.	.	.
c602_g1	c602_g1_i1	NAA15_HUMAN^NAA15_HUMAN^Q:107-2614,H:2-838^63.647%ID^E:0^RecName: Full=N-alpha-acetyltransferase 15, NatA auxiliary subunit;^Eukaryota; Metazoa; Chordata; Craniata; Vertebrata; Euteleostomi; Mammalia; Eutheria; Euarchontoglires; Primates; Haplorrhini; Catarrhini; Hominidae; Homo	.	c602_g1_i1|m.288	89-2722[+]	NAA15_HUMAN^NAA15_HUMAN^Q:7-842,H:2-838^63.647%ID^E:0^RecName: Full=N-alpha-acetyltransferase 15, NatA auxiliary subunit;^Eukaryota; Metazoa; Chordata; Craniata; Vertebrata; Euteleostomi; Mammalia; Eutheria; Euarchontoglires; Primates; Haplorrhini; Catarrhini; Hominidae; Homo	PF13181.5^TPR_8^Tetratricopeptide repeat^88-118^E:0.0027`PF12569.7^NARP1^NMDA receptor-regulated protein 1^190-703^E:1e-221`PF13181.5^TPR_8^Tetratricopeptide repeat^231-260^E:0.0053`PF13432.5^TPR_16^Tetratricopeptide repeat^233-267^E:0.006`PF13432.5^TPR_16^Tetratricopeptide repeat^380-410^E:0.015`PF07719.16^TPR_2^Tetratricopeptide repeat^381-411^E:5.7e-05`PF13181.5^TPR_8^Tetratricopeptide repeat^…	.	.	ENOG410XR7D^NatA auxiliary subunit	KEGG:hsa:80155`KO:K20792	GO:0005737^cellular_component^cytoplasm`GO:0005829^cellular_component^cytosol`GO:0016020^cellular_component^membrane`GO:0031415^cellular_component^NatA complex`GO:0005634^cellular_component^nucleus`GO:0005667^cellular_component^transcription factor complex`GO:0043022^molecular_function^ribosome binding`GO:0003723^molecular_function^RNA binding`GO:0001525^biological_process^angiogenesis`GO:0030154…	GO:0005515^molecular_function^protein binding	.	.
c603_g1	c603_g1_i1	VTI1B_RAT^VTI1B_RAT^Q:188-871,H:3-230^39.827%ID^E:6.27e-24^RecName: Full=Vesicle transport through interaction with t-SNAREs homolog 1B;^Eukaryota; Metazoa; Chordata; Craniata; Vertebrata; Euteleostomi; Mammalia; Eutheria; Euarchontoglires; Glires; Rodentia; Myomorpha; Muroidea; Muridae; Murinae; Rattus	.	c603_g1_i1|m.289	197-874[+]	VTI1B_RAT^VTI1B_RAT^Q:2-225,H:7-230^40.529%ID^E:1.59e-44^RecName: Full=Vesicle transport through interaction with t-SNAREs homolog 1B;^Eukaryota; Metazoa; Chordata; Craniata; Vertebrata; Euteleostomi; Mammalia; Eutheria; Euarchontoglires; Glires; Rodentia; Myomorpha; Muroidea; Muridae; Murinae; Rattus	PF05008.14^V-SNARE^Vesicle transport v-SNARE protein N-terminus^13-89^E:3.5e-12`PF12352.7^V-SNARE_C^Snare region anchored in the vesicle membrane C-terminus^133-197^E:6.4e-16	.	.	ENOG4111J90^vesicle transport through interaction with t-SNAREs	.	GO:0005829^cellular_component^cytosol`GO:0031901^cellular_component^early endosome membrane`GO:0005789^cellular_component^endoplasmic reticulum membrane`GO:0012507^cellular_component^ER to Golgi transport vesicle membrane`GO:0005794^cellular_component^Golgi apparatus`GO:0016021^cellular_component^integral component of membrane`GO:0031902^cellular_component^late endosome membrane`GO:0005765^cellul…	GO:0006886^biological_process^intracellular protein transport`GO:0016020^cellular_component^membrane	.	.
c604_g1	c604_g1_i1	HNRPQ_HUMAN^HNRPQ_HUMAN^Q:2368-1184,H:3-409^61.179%ID^E:1.22e-161^RecName: Full=Heterogeneous nuclear ribonucleoprotein Q;^Eukaryota; Metazoa; Chordata; Craniata; Vertebrata; Euteleostomi; Mammalia; Eutheria; Euarchontoglires; Primates; Haplorrhini; Catarrhini; Hominidae; Homo	.	c604_g1_i1|m.290	524-2410[-]	HNRPQ_HUMAN^HNRPQ_HUMAN^Q:15-627,H:3-622^48.773%ID^E:0^RecName: Full=Heterogeneous nuclear ribonucleoprotein Q;^Eukaryota; Metazoa; Chordata; Craniata; Vertebrata; Euteleostomi; Mammalia; Eutheria; Euarchontoglires; Primates; Haplorrhini; Catarrhini; Hominidae; Homo	PF00076.21^RRM_1^RNA recognition motif. (a.k.a. RRM, RBD, or RNP domain)^164-230^E:3e-16`PF00076.21^RRM_1^RNA recognition motif. (a.k.a. RRM, RBD, or RNP domain)^245-300^E:1.1e-07`PF13893.5^RRM_5^RNA recognition motif. (a.k.a. RRM, RBD, or RNP domain)^334-410^E:1.3e-05`PF00076.21^RRM_1^RNA recognition motif. (a.k.a. RRM, RBD, or RNP domain)^340-400^E:2.8e-15	.	.	ENOG410XTJ5^RNA binding motif protein	KEGG:hsa:10492`KO:K13160	GO:0071013^cellular_component^catalytic step 2 spliceosome`GO:0070937^cellular_component^CRD-mediated mRNA stability complex`GO:0005783^cellular_component^endoplasmic reticulum`GO:0097452^cellular_component^GAIT complex`GO:0071204^cellular_component^histone pre-mRNA 3'end processing complex`GO:0016020^cellular_component^membrane`GO:0005654^cellular_component^nucleoplasm`GO:0005634^cellular_compon…	GO:0003676^molecular_function^nucleic acid binding	.	.
c604_g1	c604_g1_i2	HNRPQ_HUMAN^HNRPQ_HUMAN^Q:1893-709,H:3-409^61.179%ID^E:1.21e-163^RecName: Full=Heterogeneous nuclear ribonucleoprotein Q;^Eukaryota; Metazoa; Chordata; Craniata; Vertebrata; Euteleostomi; Mammalia; Eutheria; Euarchontoglires; Primates; Haplorrhini; Catarrhini; Hominidae; Homo	.	c604_g1_i2|m.292	205-1935[-]	HNRPQ_HUMAN^HNRPQ_HUMAN^Q:15-427,H:3-427^59.529%ID^E:1.27e-177^RecName: Full=Heterogeneous nuclear ribonucleoprotein Q;^Eukaryota; Metazoa; Chordata; Craniata; Vertebrata; Euteleostomi; Mammalia; Eutheria; Euarchontoglires; Primates; Haplorrhini; Catarrhini; Hominidae; Homo	PF00076.21^RRM_1^RNA recognition motif. (a.k.a. RRM, RBD, or RNP domain)^164-230^E:2.7e-16`PF00076.21^RRM_1^RNA recognition motif. (a.k.a. RRM, RBD, or RNP domain)^245-300^E:1e-07`PF13893.5^RRM_5^RNA recognition motif. (a.k.a. RRM, RBD, or RNP domain)^334-410^E:1.1e-05`PF00076.21^RRM_1^RNA recognition motif. (a.k.a. RRM, RBD, or RNP domain)^340-400^E:2.5e-15`PF08952.10^DUF1866^Domain of unknown f…	.	.	ENOG410XTJ5^RNA binding motif protein	KEGG:hsa:10492`KO:K13160	GO:0071013^cellular_component^catalytic step 2 spliceosome`GO:0070937^cellular_component^CRD-mediated mRNA stability complex`GO:0005783^cellular_component^endoplasmic reticulum`GO:0097452^cellular_component^GAIT complex`GO:0071204^cellular_component^histone pre-mRNA 3'end processing complex`GO:0016020^cellular_component^membrane`GO:0005654^cellular_component^nucleoplasm`GO:0005634^cellular_compon…	GO:0003676^molecular_function^nucleic acid binding	.	.
c605_g1	c605_g1_i1	LRC20_HUMAN^LRC20_HUMAN^Q:59-499,H:6-156^35.762%ID^E:3.59e-23^RecName: Full=Leucine-rich repeat-containing protein 20;^Eukaryota; Metazoa; Chordata; Craniata; Vertebrata; Euteleostomi; Mammalia; Eutheria; Euarchontoglires; Primates; Haplorrhini; Catarrhini; Hominidae; Homo	.	c605_g1_i1|m.293	2-634[+]	LRC20_HUMAN^LRC20_HUMAN^Q:20-166,H:6-156^35.762%ID^E:8.07e-24^RecName: Full=Leucine-rich repeat-containing protein 20;^Eukaryota; Metazoa; Chordata; Craniata; Vertebrata; Euteleostomi; Mammalia; Eutheria; Euarchontoglires; Primates; Haplorrhini; Catarrhini; Hominidae; Homo	PF13855.5^LRR_8^Leucine rich repeat^66-119^E:1.2e-09`PF12799.6^LRR_4^Leucine Rich repeats (2 copies)^87-119^E:7.6e-07`PF13516.5^LRR_6^Leucine Rich repeat^107-119^E:0.97	.	.	ENOG4111NSQ^Leucine rich repeat containing 20	KEGG:hsa:55222	.	GO:0005515^molecular_function^protein binding	.	.
c605_g2	c605_g2_i1	.	.	.	.	.	.	.	.	.	.	.	.	.	.
c606_g1	c606_g1_i1	TSR3_MOUSE^TSR3_MOUSE^Q:710-210,H:56-222^61.677%ID^E:2.37e-64^RecName: Full=Ribosome biogenesis protein TSR3 homolog {ECO:0000255|HAMAP-Rule:MF_03146};^Eukaryota; Metazoa; Chordata; Craniata; Vertebrata; Euteleostomi; Mammalia; Eutheria; Euarchontoglires; Glires; Rodentia; Myomorpha; Muroidea; Muridae; Murinae; Mus; Mus	.	c606_g1_i1|m.294	54-917[-]	TSR3_MOUSE^TSR3_MOUSE^Q:70-266,H:56-243^56.853%ID^E:5.78e-78^RecName: Full=Ribosome biogenesis protein TSR3 homolog {ECO:0000255|HAMAP-Rule:MF_03146};^Eukaryota; Metazoa; Chordata; Craniata; Vertebrata; Euteleostomi; Mammalia; Eutheria; Euarchontoglires; Glires; Rodentia; Myomorpha; Muroidea; Muridae; Murinae; Mus; Mus	PF04068.14^RLI^Possible Fer4-like domain in RNase L inhibitor, RLI^74-106^E:7.5e-12`PF04034.12^Ribo_biogen_C^Ribosome biogenesis protein, C-terminal^110-236^E:2.9e-52	.	.	COG2042^pre-rRNA processing protein involved in ribosome biogenesis (By similarity)	KEGG:mmu:68327`KO:K09140	GO:0016740^molecular_function^transferase activity`GO:0030490^biological_process^maturation of SSU-rRNA	.	.	.
c607_g1	c607_g1_i1	.	.	.	.	.	.	.	.	.	.	.	.	.	.
c608_g1	c608_g1_i1	.	.	c608_g1_i1|m.295	158-898[-]	.	.	.	.	.	.	.	.	.	.
c608_g1	c608_g1_i2	.	.	c608_g1_i2|m.296	158-493[-]	.	.	.	.	.	.	.	.	.	.
c609_g1	c609_g1_i1	.	.	.	.	.	.	.	.	.	.	.	.	.	.
c609_g1	c609_g1_i2	.	.	.	.	.	.	.	.	.	.	.	.	.	.
c610_g1	c610_g1_i1	INT4_HUMAN^INT4_HUMAN^Q:3071-231,H:1-963^44.799%ID^E:0^RecName: Full=Integrator complex subunit 4;^Eukaryota; Metazoa; Chordata; Craniata; Vertebrata; Euteleostomi; Mammalia; Eutheria; Euarchontoglires; Primates; Haplorrhini; Catarrhini; Hominidae; Homo	.	c610_g1_i1|m.298	222-3071[-]	INT4_HUMAN^INT4_HUMAN^Q:1-947,H:1-963^44.902%ID^E:0^RecName: Full=Integrator complex subunit 4;^Eukaryota; Metazoa; Chordata; Craniata; Vertebrata; Euteleostomi; Mammalia; Eutheria; Euarchontoglires; Primates; Haplorrhini; Catarrhini; Hominidae; Homo	.	.	.	ENOG410XPX8^integrator complex subunit 4	KEGG:hsa:92105`KO:K13141	GO:0032039^cellular_component^integrator complex`GO:0005654^cellular_component^nucleoplasm`GO:0005634^cellular_component^nucleus`GO:0016180^biological_process^snRNA processing`GO:0042795^biological_process^snRNA transcription by RNA polymerase II	.	.	.
c612_g1	c612_g1_i1	.	.	c612_g1_i1|m.300	1-3069[+]	.	.	.	.	.	.	.	.	.	.
c613_g1	c613_g1_i1	CHM1B_CHICK^CHM1B_CHICK^Q:724-137,H:1-196^77.551%ID^E:1.84e-82^RecName: Full=Charged multivesicular body protein 1b;^Eukaryota; Metazoa; Chordata; Craniata; Vertebrata; Euteleostomi; Archelosauria; Archosauria; Dinosauria; Saurischia; Theropoda; Coelurosauria; Aves; Neognathae; Galloanserae; Galliformes; Phasianidae; Phasianinae; Gallus	.	c613_g1_i1|m.302	128-730[-]	CHM1B_CHICK^CHM1B_CHICK^Q:3-198,H:1-196^77.551%ID^E:6.28e-97^RecName: Full=Charged multivesicular body protein 1b;^Eukaryota; Metazoa; Chordata; Craniata; Vertebrata; Euteleostomi; Archelosauria; Archosauria; Dinosauria; Saurischia; Theropoda; Coelurosauria; Aves; Neognathae; Galloanserae; Galliformes; Phasianidae; Phasianinae; Gallus	PF03357.20^Snf7^Snf7^13-172^E:2.1e-18	.	.	COG5491^Charged multivesicular body protein	KEGG:gga:422143`KO:K12197	GO:0005829^cellular_component^cytosol`GO:0031902^cellular_component^late endosome membrane`GO:0015031^biological_process^protein transport`GO:0007034^biological_process^vacuolar transport	GO:0007034^biological_process^vacuolar transport	.	.
c614_g1	c614_g1_i1	.	.	.	.	.	.	.	.	.	.	.	.	.	.
c615_g1	c615_g1_i1	.	.	.	.	.	.	.	.	.	.	.	.	.	.
c616_g1	c616_g1_i1	CSDE1_RAT^CSDE1_RAT^Q:435-2828,H:24-793^46.594%ID^E:0^RecName: Full=Cold shock domain-containing protein E1;^Eukaryota; Metazoa; Chordata; Craniata; Vertebrata; Euteleostomi; Mammalia; Eutheria; Euarchontoglires; Glires; Rodentia; Myomorpha; Muroidea; Muridae; Murinae; Rattus	.	c616_g1_i1|m.303	279-2954[+]	CSDE1_RAT^CSDE1_RAT^Q:26-850,H:2-793^46.172%ID^E:0^RecName: Full=Cold shock domain-containing protein E1;^Eukaryota; Metazoa; Chordata; Craniata; Vertebrata; Euteleostomi; Mammalia; Eutheria; Euarchontoglires; Glires; Rodentia; Myomorpha; Muroidea; Muridae; Murinae; Rattus	PF00313.21^CSD^'Cold-shock' DNA-binding domain^56-118^E:5.7e-13`PF00313.21^CSD^'Cold-shock' DNA-binding domain^210-269^E:8e-14`PF00313.21^CSD^'Cold-shock' DNA-binding domain^373-435^E:1.3e-06`PF00313.21^CSD^'Cold-shock' DNA-binding domain^578-638^E:5.8e-13`PF00313.21^CSD^'Cold-shock' DNA-binding domain^737-799^E:2.6e-10`PF12901.6^SUZ-C^SUZ-C motif^823-843^E:3.5e-07	.	.	ENOG410ZH8Y^Cold shock domain containing E1, RNA-binding	KEGG:rno:100364335`KEGG:rno:117180	GO:0070937^cellular_component^CRD-mediated mRNA stability complex`GO:0005829^cellular_component^cytosol`GO:0005794^cellular_component^Golgi apparatus`GO:0005886^cellular_component^plasma membrane`GO:0003677^molecular_function^DNA binding`GO:0003723^molecular_function^RNA binding`GO:0070966^biological_process^nuclear-transcribed mRNA catabolic process, no-go decay`GO:0006355^biological_process^reg…	GO:0003677^molecular_function^DNA binding`GO:0006355^biological_process^regulation of transcription, DNA-templated	.	.
c617_g1	c617_g1_i1	.	.	c617_g1_i1|m.305	699-1007[+]	.	.	.	.	.	.	.	.	.	.
c617_g1	c617_g1_i1	.	.	c617_g1_i1|m.306	323-622[+]	.	.	.	.	.	.	.	.	.	.
c617_g1	c617_g1_i2	.	.	c617_g1_i2|m.308	717-1025[+]	.	.	.	.	.	.	.	.	.	.
c617_g1	c617_g1_i2	.	.	c617_g1_i2|m.309	341-640[+]	.	.	.	.	.	.	.	.	.	.
c618_g1	c618_g1_i1	.	.	.	.	.	.	.	.	.	.	.	.	.	.
c619_g1	c619_g1_i1	CSN9_DANRE^CSN9_DANRE^Q:312-181,H:1-41^81.818%ID^E:3.62e-16^RecName: Full=COP9 signalosome complex subunit 9 {ECO:0000305};^Eukaryota; Metazoa; Chordata; Craniata; Vertebrata; Euteleostomi; Actinopterygii; Neopterygii; Teleostei; Ostariophysi; Cypriniformes; Cyprinidae; Danio	.	.	.	.	.	.	.	ENOG410XYIZ^myeloma overexpressed 2	KEGG:dre:393820	GO:0008180^cellular_component^COP9 signalosome`GO:0005737^cellular_component^cytoplasm`GO:0000790^cellular_component^nuclear chromatin`GO:0005654^cellular_component^nucleoplasm`GO:0005634^cellular_component^nucleus`GO:0034644^biological_process^cellular response to UV`GO:0008284^biological_process^positive regulation of cell proliferation	.	.	.
c619_g1	c619_g1_i2	CSN9_DANRE^CSN9_DANRE^Q:415-284,H:1-41^81.818%ID^E:8.99e-16^RecName: Full=COP9 signalosome complex subunit 9 {ECO:0000305};^Eukaryota; Metazoa; Chordata; Craniata; Vertebrata; Euteleostomi; Actinopterygii; Neopterygii; Teleostei; Ostariophysi; Cypriniformes; Cyprinidae; Danio	.	.	.	.	.	.	.	ENOG410XYIZ^myeloma overexpressed 2	KEGG:dre:393820	GO:0008180^cellular_component^COP9 signalosome`GO:0005737^cellular_component^cytoplasm`GO:0000790^cellular_component^nuclear chromatin`GO:0005654^cellular_component^nucleoplasm`GO:0005634^cellular_component^nucleus`GO:0034644^biological_process^cellular response to UV`GO:0008284^biological_process^positive regulation of cell proliferation	.	.	.
c620_g1	c620_g1_i1	MTA3_BOVIN^MTA3_BOVIN^Q:174-668,H:146-314^36.686%ID^E:1.42e-22^RecName: Full=Metastasis-associated protein MTA3;^Eukaryota; Metazoa; Chordata; Craniata; Vertebrata; Euteleostomi; Mammalia; Eutheria; Laurasiatheria; Cetartiodactyla; Ruminantia; Pecora; Bovidae; Bovinae; Bos	.	c620_g1_i1|m.310	330-2651[+]	MTA1_RAT^MTA1_RAT^Q:1-113,H:216-331^33.621%ID^E:4.37e-10^RecName: Full=Metastasis-associated protein MTA1;^Eukaryota; Metazoa; Chordata; Craniata; Vertebrata; Euteleostomi; Mammalia; Eutheria; Euarchontoglires; Glires; Rodentia; Myomorpha; Muroidea; Muridae; Murinae; Rattus	.	.	.	ENOG410XSAJ^Metastasis associated 1	KEGG:rno:64520`KO:K11660	GO:0005737^cellular_component^cytoplasm`GO:0031410^cellular_component^cytoplasmic vesicle`GO:0005783^cellular_component^endoplasmic reticulum`GO:0005794^cellular_component^Golgi apparatus`GO:0005874^cellular_component^microtubule`GO:0005635^cellular_component^nuclear envelope`GO:0005634^cellular_component^nucleus`GO:0005791^cellular_component^rough endoplasmic reticulum`GO:0003682^molecular_funct…	.	.	.
c620_g1	c620_g1_i2	MTA3_BOVIN^MTA3_BOVIN^Q:297-791,H:146-314^36.686%ID^E:1.35e-22^RecName: Full=Metastasis-associated protein MTA3;^Eukaryota; Metazoa; Chordata; Craniata; Vertebrata; Euteleostomi; Mammalia; Eutheria; Laurasiatheria; Cetartiodactyla; Ruminantia; Pecora; Bovidae; Bovinae; Bos	.	c620_g1_i2|m.312	237-2774[+]	MTA3_HUMAN^MTA3_HUMAN^Q:21-185,H:146-314^36.095%ID^E:9.57e-23^RecName: Full=Metastasis-associated protein MTA3;^Eukaryota; Metazoa; Chordata; Craniata; Vertebrata; Euteleostomi; Mammalia; Eutheria; Euarchontoglires; Primates; Haplorrhini; Catarrhini; Hominidae; Homo	PF01448.23^ELM2^ELM2 domain^25-75^E:1.7e-12	.	.	ENOG410XSAJ^Metastasis associated 1	KEGG:hsa:57504`KO:K11660	GO:0005737^cellular_component^cytoplasm`GO:0043231^cellular_component^intracellular membrane-bounded organelle`GO:0005654^cellular_component^nucleoplasm`GO:0005634^cellular_component^nucleus`GO:0016581^cellular_component^NuRD complex`GO:0003682^molecular_function^chromatin binding`GO:0004407^molecular_function^histone deacetylase activity`GO:0044877^molecular_function^protein-containing complex b…	.	.	.
c621_g1	c621_g1_i1	GPT11_BOVIN^GPT11_BOVIN^Q:143-913,H:11-260^39.3%ID^E:9.16e-48^RecName: Full=G patch domain-containing protein 11;^Eukaryota; Metazoa; Chordata; Craniata; Vertebrata; Euteleostomi; Mammalia; Eutheria; Laurasiatheria; Cetartiodactyla; Ruminantia; Pecora; Bovidae; Bovinae; Bos	.	c621_g1_i1|m.314	110-916[+]	GPT11_BOVIN^GPT11_BOVIN^Q:4-268,H:3-260^40.226%ID^E:3.62e-56^RecName: Full=G patch domain-containing protein 11;^Eukaryota; Metazoa; Chordata; Craniata; Vertebrata; Euteleostomi; Mammalia; Eutheria; Laurasiatheria; Cetartiodactyla; Ruminantia; Pecora; Bovidae; Bovinae; Bos	PF01585.22^G-patch^G-patch domain^71-119^E:1.1e-11`PF12656.6^G-patch_2^G-patch domain^74-120^E:3.8e-05`PF13821.5^DUF4187^Domain of unknown function (DUF4187)^214-267^E:8.4e-21	.	.	ENOG4110RFF^coiled-coil domain containing 75	KEGG:bta:512655	GO:0000777^cellular_component^condensed chromosome kinetochore`GO:0000776^cellular_component^kinetochore`GO:0003676^molecular_function^nucleic acid binding	GO:0003676^molecular_function^nucleic acid binding	.	.
c622_g1	c622_g1_i1	PIGZ_DROME^PIGZ_DROME^Q:824-54,H:313-622^29.904%ID^E:2.07e-22^RecName: Full=GPI mannosyltransferase 4;^Eukaryota; Metazoa; Ecdysozoa; Arthropoda; Hexapoda; Insecta; Pterygota; Neoptera; Holometabola; Diptera; Brachycera; Muscomorpha; Ephydroidea; Drosophilidae; Drosophila; Sophophora	.	c622_g1_i1|m.315	3-827[-]	PIGZ_HUMAN^PIGZ_HUMAN^Q:1-267,H:289-566^30.717%ID^E:2.88e-26^RecName: Full=GPI mannosyltransferase 4;^Eukaryota; Metazoa; Chordata; Craniata; Vertebrata; Euteleostomi; Mammalia; Eutheria; Euarchontoglires; Primates; Haplorrhini; Catarrhini; Hominidae; Homo	PF03901.16^Glyco_transf_22^Alg9-like mannosyltransferase family^1-171^E:1.1e-23	.	.	ENOG410XTCB^Phosphatidylinositol glycan anchor biosynthesis, class Z	KEGG:hsa:80235`KO:K08098	GO:0005783^cellular_component^endoplasmic reticulum`GO:0005789^cellular_component^endoplasmic reticulum membrane`GO:0016021^cellular_component^integral component of membrane`GO:0000026^molecular_function^alpha-1,2-mannosyltransferase activity`GO:0000030^molecular_function^mannosyltransferase activity`GO:0006506^biological_process^GPI anchor biosynthetic process`GO:0016254^biological_process^preas…	GO:0016757^molecular_function^transferase activity, transferring glycosyl groups	.	.
c623_g1	c623_g1_i1	TSR1_XENLA^TSR1_XENLA^Q:83-2404,H:7-810^48.323%ID^E:0^RecName: Full=Pre-rRNA-processing protein TSR1 homolog;^Eukaryota; Metazoa; Chordata; Craniata; Vertebrata; Euteleostomi; Amphibia; Batrachia; Anura; Pipoidea; Pipidae; Xenopodinae; Xenopus; Xenopus	.	c623_g1_i1|m.316	2-2413[+]	TSR1_XENLA^TSR1_XENLA^Q:28-801,H:7-810^48.144%ID^E:0^RecName: Full=Pre-rRNA-processing protein TSR1 homolog;^Eukaryota; Metazoa; Chordata; Craniata; Vertebrata; Euteleostomi; Amphibia; Batrachia; Anura; Pipoidea; Pipidae; Xenopodinae; Xenopus; Xenopus	PF08142.11^AARP2CN^AARP2CN (NUC121) domain^251-330^E:8.9e-25`PF04950.11^RIBIOP_C^40S ribosome biogenesis protein Tsr1 and BMS1 C-terminal^500-780^E:1.3e-120	.	.	.	KEGG:xla:495115`KO:K14799	GO:0005730^cellular_component^nucleolus`GO:0042254^biological_process^ribosome biogenesis	GO:0042254^biological_process^ribosome biogenesis`GO:0005634^cellular_component^nucleus	.	.
c624_g1	c624_g1_i1	TRIR_HUMAN^TRIR_HUMAN^Q:572-243,H:55-176^48.387%ID^E:8.29e-19^RecName: Full=Telomerase RNA component interacting RNase {ECO:0000303|PubMed:28322335, ECO:0000312|HGNC:HGNC:28424};^Eukaryota; Metazoa; Chordata; Craniata; Vertebrata; Euteleostomi; Mammalia; Eutheria; Euarchontoglires; Primates; Haplorrhini; Catarrhini; Hominidae; Homo	.	c624_g1_i1|m.318	240-776[-]	TRIR_HUMAN^TRIR_HUMAN^Q:69-178,H:55-176^48.387%ID^E:1.13e-19^RecName: Full=Telomerase RNA component interacting RNase {ECO:0000303|PubMed:28322335, ECO:0000312|HGNC:HGNC:28424};^Eukaryota; Metazoa; Chordata; Craniata; Vertebrata; Euteleostomi; Mammalia; Eutheria; Euarchontoglires; Primates; Haplorrhini; Catarrhini; Hominidae; Homo	.	.	.	ENOG4111WVB^chromosome 19 open reading frame 43	KEGG:hsa:79002	GO:0008408^molecular_function^3'-5' exonuclease activity`GO:0008409^molecular_function^5'-3' exonuclease activity`GO:0003723^molecular_function^RNA binding`GO:0090503^biological_process^RNA phosphodiester bond hydrolysis, exonucleolytic`GO:0016075^biological_process^rRNA catabolic process	.	.	.
c626_g1	c626_g1_i1	.	.	.	.	.	.	.	.	.	.	.	.	.	.
c627_g1	c627_g1_i1	H32_CRILO^H32_CRILO^Q:2-136,H:92-136^100%ID^E:1.88e-22^RecName: Full=Histone H3.2;^Eukaryota; Metazoa; Chordata; Craniata; Vertebrata; Euteleostomi; Mammalia; Eutheria; Euarchontoglires; Glires; Rodentia; Myomorpha; Muroidea; Cricetidae; Cricetinae; Cricetulus	.	.	.	.	.	.	.	.	.	GO:0000786^cellular_component^nucleosome`GO:0005634^cellular_component^nucleus`GO:0003677^molecular_function^DNA binding`GO:0046982^molecular_function^protein heterodimerization activity	.	.	.
c628_g1	c628_g1_i1	.	.	.	.	.	.	.	.	.	.	.	.	.	.
c628_g2	c628_g2_i1	LC7L3_PONAB^LC7L3_PONAB^Q:16-426,H:100-230^62.044%ID^E:4.35e-46^RecName: Full=Luc7-like protein 3;^Eukaryota; Metazoa; Chordata; Craniata; Vertebrata; Euteleostomi; Mammalia; Eutheria; Euarchontoglires; Primates; Haplorrhini; Catarrhini; Hominidae; Pongo	.	c628_g2_i1|m.320	1-963[+]	LC7L3_PONAB^LC7L3_PONAB^Q:6-164,H:100-246^57.669%ID^E:1.68e-50^RecName: Full=Luc7-like protein 3;^Eukaryota; Metazoa; Chordata; Craniata; Vertebrata; Euteleostomi; Mammalia; Eutheria; Euarchontoglires; Primates; Haplorrhini; Catarrhini; Hominidae; Pongo	PF03194.14^LUC7^LUC7 N_terminus^6-159^E:1.2e-47	.	.	COG5200^S. cerevisiae	KEGG:pon:100172991	GO:0016607^cellular_component^nuclear speck`GO:0005634^cellular_component^nucleus`GO:0005685^cellular_component^U1 snRNP`GO:0003677^molecular_function^DNA binding`GO:0003729^molecular_function^mRNA binding`GO:0006376^biological_process^mRNA splice site selection`GO:0008380^biological_process^RNA splicing	GO:0003729^molecular_function^mRNA binding`GO:0006376^biological_process^mRNA splice site selection`GO:0005685^cellular_component^U1 snRNP	.	.
c629_g1	c629_g1_i1	.	.	c629_g1_i1|m.322	3-470[-]	.	.	.	.	.	.	.	.	.	.
c630_g1	c630_g1_i1	.	.	.	.	.	.	.	.	.	.	.	.	.	.
c631_g1	c631_g1_i1	CACB2_BOVIN^CACB2_BOVIN^Q:166-1371,H:6-410^70.048%ID^E:9.55e-165^RecName: Full=Voltage-dependent L-type calcium channel subunit beta-2;^Eukaryota; Metazoa; Chordata; Craniata; Vertebrata; Euteleostomi; Mammalia; Eutheria; Laurasiatheria; Cetartiodactyla; Ruminantia; Pecora; Bovidae; Bovinae; Bos	.	c631_g1_i1|m.323	160-2016[+]	CACB2_HUMAN^CACB2_HUMAN^Q:6-461,H:70-520^66.667%ID^E:0^RecName: Full=Voltage-dependent L-type calcium channel subunit beta-2;^Eukaryota; Metazoa; Chordata; Craniata; Vertebrata; Euteleostomi; Mammalia; Eutheria; Euarchontoglires; Primates; Haplorrhini; Catarrhini; Hominidae; Homo	PF12052.7^VGCC_beta4Aa_N^Voltage gated calcium channel subunit beta domain 4Aa N terminal^8-48^E:2.9e-22`PF00625.20^Guanylate_kin^Guanylate kinase^218-399^E:5.6e-51	.	.	ENOG410XRDI^Calcium channel, voltage-dependent, beta	KEGG:hsa:783`KO:K04863	GO:0005887^cellular_component^integral component of plasma membrane`GO:1990454^cellular_component^L-type voltage-gated calcium channel complex`GO:0005886^cellular_component^plasma membrane`GO:0005891^cellular_component^voltage-gated calcium channel complex`GO:0051015^molecular_function^actin filament binding`GO:0005262^molecular_function^calcium channel activity`GO:0005245^molecular_function^volt…	GO:0005245^molecular_function^voltage-gated calcium channel activity`GO:0070588^biological_process^calcium ion transmembrane transport`GO:0005891^cellular_component^voltage-gated calcium channel complex	.	.
c631_g1	c631_g1_i1	CACB2_BOVIN^CACB2_BOVIN^Q:166-1371,H:6-410^70.048%ID^E:9.55e-165^RecName: Full=Voltage-dependent L-type calcium channel subunit beta-2;^Eukaryota; Metazoa; Chordata; Craniata; Vertebrata; Euteleostomi; Mammalia; Eutheria; Laurasiatheria; Cetartiodactyla; Ruminantia; Pecora; Bovidae; Bovinae; Bos	.	c631_g1_i1|m.325	1955-2269[+]	.	.	.	.	.	.	.	.	.	.
c631_g1	c631_g1_i2	CACB2_RABIT^CACB2_RABIT^Q:136-1332,H:42-437^70.617%ID^E:6.97e-165^RecName: Full=Voltage-dependent L-type calcium channel subunit beta-2;^Eukaryota; Metazoa; Chordata; Craniata; Vertebrata; Euteleostomi; Mammalia; Eutheria; Euarchontoglires; Glires; Lagomorpha; Leporidae; Oryctolagus	.	c631_g1_i2|m.326	91-1977[+]	CACB2_HUMAN^CACB2_HUMAN^Q:14-471,H:68-520^66.379%ID^E:0^RecName: Full=Voltage-dependent L-type calcium channel subunit beta-2;^Eukaryota; Metazoa; Chordata; Craniata; Vertebrata; Euteleostomi; Mammalia; Eutheria; Euarchontoglires; Primates; Haplorrhini; Catarrhini; Hominidae; Homo	PF12052.7^VGCC_beta4Aa_N^Voltage gated calcium channel subunit beta domain 4Aa N terminal^18-58^E:2.9e-22`PF00625.20^Guanylate_kin^Guanylate kinase^228-409^E:5.8e-51	.	.	ENOG410XRDI^Calcium channel, voltage-dependent, beta	KEGG:hsa:783`KO:K04863	GO:0005887^cellular_component^integral component of plasma membrane`GO:1990454^cellular_component^L-type voltage-gated calcium channel complex`GO:0005886^cellular_component^plasma membrane`GO:0005891^cellular_component^voltage-gated calcium channel complex`GO:0051015^molecular_function^actin filament binding`GO:0005262^molecular_function^calcium channel activity`GO:0005245^molecular_function^volt…	GO:0005245^molecular_function^voltage-gated calcium channel activity`GO:0070588^biological_process^calcium ion transmembrane transport`GO:0005891^cellular_component^voltage-gated calcium channel complex	.	.
c631_g1	c631_g1_i2	CACB2_RABIT^CACB2_RABIT^Q:136-1332,H:42-437^70.617%ID^E:6.97e-165^RecName: Full=Voltage-dependent L-type calcium channel subunit beta-2;^Eukaryota; Metazoa; Chordata; Craniata; Vertebrata; Euteleostomi; Mammalia; Eutheria; Euarchontoglires; Glires; Lagomorpha; Leporidae; Oryctolagus	.	c631_g1_i2|m.328	1916-2230[+]	.	.	.	.	.	.	.	.	.	.
c632_g1	c632_g1_i1	.	.	.	.	.	.	.	.	.	.	.	.	.	.
c633_g1	c633_g1_i1	.	.	.	.	.	.	.	.	.	.	.	.	.	.
c633_g1	c633_g1_i2	.	.	.	.	.	.	.	.	.	.	.	.	.	.
c634_g1	c634_g1_i1	.	.	.	.	.	.	.	.	.	.	.	.	.	.
c635_g1	c635_g1_i1	.	.	.	.	.	.	.	.	.	.	.	.	.	.
c636_g1	c636_g1_i1	.	.	.	.	.	.	.	.	.	.	.	.	.	.
c637_g1	c637_g1_i1	.	.	.	.	.	.	.	.	.	.	.	.	.	.
c639_g1	c639_g1_i1	.	.	.	.	.	.	.	.	.	.	.	.	.	.
c639_g2	c639_g2_i1	.	.	.	.	.	.	.	.	.	.	.	.	.	.
c640_g1	c640_g1_i1	.	.	.	.	.	.	.	.	.	.	.	.	.	.
c640_g1	c640_g1_i2	.	.	.	.	.	.	.	.	.	.	.	.	.	.
c641_g1	c641_g1_i1	COX19_BOVIN^COX19_BOVIN^Q:401-141,H:3-89^51.724%ID^E:6.13e-24^RecName: Full=Cytochrome c oxidase assembly protein COX19;^Eukaryota; Metazoa; Chordata; Craniata; Vertebrata; Euteleostomi; Mammalia; Eutheria; Laurasiatheria; Cetartiodactyla; Ruminantia; Pecora; Bovidae; Bovinae; Bos	.	.	.	.	.	.	.	ENOG41121W4^CytoChrome c oxidase assembly	KEGG:bta:100126182`KO:K18183	GO:0005829^cellular_component^cytosol`GO:0005758^cellular_component^mitochondrial intermembrane space`GO:0005739^cellular_component^mitochondrion`GO:0009060^biological_process^aerobic respiration`GO:0006878^biological_process^cellular copper ion homeostasis`GO:0033617^biological_process^mitochondrial respiratory chain complex IV assembly	.	.	.
c641_g1	c641_g1_i2	COX19_BOVIN^COX19_BOVIN^Q:401-141,H:3-89^51.724%ID^E:4.24e-24^RecName: Full=Cytochrome c oxidase assembly protein COX19;^Eukaryota; Metazoa; Chordata; Craniata; Vertebrata; Euteleostomi; Mammalia; Eutheria; Laurasiatheria; Cetartiodactyla; Ruminantia; Pecora; Bovidae; Bovinae; Bos	.	.	.	.	.	.	.	ENOG41121W4^CytoChrome c oxidase assembly	KEGG:bta:100126182`KO:K18183	GO:0005829^cellular_component^cytosol`GO:0005758^cellular_component^mitochondrial intermembrane space`GO:0005739^cellular_component^mitochondrion`GO:0009060^biological_process^aerobic respiration`GO:0006878^biological_process^cellular copper ion homeostasis`GO:0033617^biological_process^mitochondrial respiratory chain complex IV assembly	.	.	.
c642_g1	c642_g1_i1	.	.	.	.	.	.	.	.	.	.	.	.	.	.
c642_g2	c642_g2_i1	.	.	.	.	.	.	.	.	.	.	.	.	.	.
c643_g1	c643_g1_i1	.	.	.	.	.	.	.	.	.	.	.	.	.	.
c644_g1	c644_g1_i1	.	.	.	.	.	.	.	.	.	.	.	.	.	.
c645_g1	c645_g1_i1	.	.	.	.	.	.	.	.	.	.	.	.	.	.
c646_g1	c646_g1_i1	.	.	.	.	.	.	.	.	.	.	.	.	.	.
c647_g1	c647_g1_i1	NETO2_HUMAN^NETO2_HUMAN^Q:975-2045,H:38-376^22.52%ID^E:1.48e-09^RecName: Full=Neuropilin and tolloid-like protein 2;^Eukaryota; Metazoa; Chordata; Craniata; Vertebrata; Euteleostomi; Mammalia; Eutheria; Euarchontoglires; Primates; Haplorrhini; Catarrhini; Hominidae; Homo	.	c647_g1_i1|m.329	465-3638[+]	NETO2_HUMAN^NETO2_HUMAN^Q:184-560,H:50-399^22.901%ID^E:8.93e-11^RecName: Full=Neuropilin and tolloid-like protein 2;^Eukaryota; Metazoa; Chordata; Craniata; Vertebrata; Euteleostomi; Mammalia; Eutheria; Euarchontoglires; Primates; Haplorrhini; Catarrhini; Hominidae; Homo	PF00431.19^CUB^CUB domain^186-283^E:3.1e-10`PF00057.17^Ldl_recept_a^Low-density lipoprotein receptor domain class A^428-459^E:2.7e-08	sigP:1^27^0.706^YES	.	ENOG41102J7^Neuropilin (NRP) and tolloid (TLL)-like 2	KEGG:hsa:81831	GO:0016021^cellular_component^integral component of membrane`GO:0014069^cellular_component^postsynaptic density`GO:0035255^molecular_function^ionotropic glutamate receptor binding`GO:2000312^biological_process^regulation of kainate selective glutamate receptor activity	GO:0005515^molecular_function^protein binding	.	.
c649_g1	c649_g1_i1	CAC1D_DROME^CAC1D_DROME^Q:223-399,H:2330-2388^54.237%ID^E:5.32e-11^RecName: Full=Voltage-dependent calcium channel type D subunit alpha-1;^Eukaryota; Metazoa; Ecdysozoa; Arthropoda; Hexapoda; Insecta; Pterygota; Neoptera; Holometabola; Diptera; Brachycera; Muscomorpha; Ephydroidea; Drosophilidae; Drosophila; Sophophora	.	c649_g1_i1|m.331	1-585[+]	CAC1D_DROME^CAC1D_DROME^Q:75-133,H:2330-2388^54.237%ID^E:2.05e-12^RecName: Full=Voltage-dependent calcium channel type D subunit alpha-1;^Eukaryota; Metazoa; Ecdysozoa; Arthropoda; Hexapoda; Insecta; Pterygota; Neoptera; Holometabola; Diptera; Brachycera; Muscomorpha; Ephydroidea; Drosophilidae; Drosophila; Sophophora	PF16885.4^CAC1F_C^Voltage-gated calcium channel subunit alpha, C-term^69-132^E:6.8e-11	.	.	ENOG410XNP6^Calcium channel	KEGG:dme:Dmel_CG4894`KO:K04851	GO:0016324^cellular_component^apical plasma membrane`GO:0016323^cellular_component^basolateral plasma membrane`GO:0005622^cellular_component^intracellular`GO:0005891^cellular_component^voltage-gated calcium channel complex`GO:0008331^molecular_function^high voltage-gated calcium channel activity`GO:0046872^molecular_function^metal ion binding`GO:0005245^molecular_function^voltage-gated calcium ch…	.	.	.
c649_g1	c649_g1_i2	CAC1D_DROME^CAC1D_DROME^Q:3-461,H:2027-2177^58.599%ID^E:9.75e-35^RecName: Full=Voltage-dependent calcium channel type D subunit alpha-1;^Eukaryota; Metazoa; Ecdysozoa; Arthropoda; Hexapoda; Insecta; Pterygota; Neoptera; Holometabola; Diptera; Brachycera; Muscomorpha; Ephydroidea; Drosophilidae; Drosophila; Sophophora`CAC1D_DROME^CAC1D_DROME^Q:753-929,H:2330-2388^54.237%ID^E:1.2e-10^RecName: Full=…	.	c649_g1_i2|m.333	3-1115[+]	CAC1D_DROME^CAC1D_DROME^Q:1-153,H:2027-2177^58.599%ID^E:3.07e-45^RecName: Full=Voltage-dependent calcium channel type D subunit alpha-1;^Eukaryota; Metazoa; Ecdysozoa; Arthropoda; Hexapoda; Insecta; Pterygota; Neoptera; Holometabola; Diptera; Brachycera; Muscomorpha; Ephydroidea; Drosophilidae; Drosophila; Sophophora`CAC1D_DROME^CAC1D_DROME^Q:251-309,H:2330-2388^54.237%ID^E:2.64e-11^RecName: Full…	PF08763.10^Ca_chan_IQ^Voltage gated calcium channel IQ domain^2-57^E:4.3e-20`PF16885.4^CAC1F_C^Voltage-gated calcium channel subunit alpha, C-term^246-307^E:3e-10	.	.	ENOG410XNP6^Calcium channel	KEGG:dme:Dmel_CG4894`KO:K04851	GO:0016324^cellular_component^apical plasma membrane`GO:0016323^cellular_component^basolateral plasma membrane`GO:0005622^cellular_component^intracellular`GO:0005891^cellular_component^voltage-gated calcium channel complex`GO:0008331^molecular_function^high voltage-gated calcium channel activity`GO:0046872^molecular_function^metal ion binding`GO:0005245^molecular_function^voltage-gated calcium ch…	.	.	.
c650_g1	c650_g1_i1	.	.	.	.	.	.	.	.	.	.	.	.	.	.
c651_g1	c651_g1_i1	.	.	.	.	.	.	.	.	.	.	.	.	.	.
c652_g1	c652_g1_i1	.	.	.	.	.	.	.	.	.	.	.	.	.	.
c652_g2	c652_g2_i1	.	.	.	.	.	.	.	.	.	.	.	.	.	.
c653_g1	c653_g1_i1	.	.	.	.	.	.	.	.	.	.	.	.	.	.
c654_g1	c654_g1_i1	PNO1_ORYLA^PNO1_ORYLA^Q:81-752,H:4-233^63.913%ID^E:5.46e-105^RecName: Full=RNA-binding protein PNO1;^Eukaryota; Metazoa; Chordata; Craniata; Vertebrata; Euteleostomi; Actinopterygii; Neopterygii; Teleostei; Neoteleostei; Acanthomorphata; Ovalentaria; Atherinomorphae; Beloniformes; Adrianichthyidae; Oryziinae; Oryzias	.	c654_g1_i1|m.336	69-785[+]	PNO1_ORYLA^PNO1_ORYLA^Q:5-236,H:4-241^62.605%ID^E:7.35e-108^RecName: Full=RNA-binding protein PNO1;^Eukaryota; Metazoa; Chordata; Craniata; Vertebrata; Euteleostomi; Actinopterygii; Neopterygii; Teleostei; Neoteleostei; Acanthomorphata; Ovalentaria; Atherinomorphae; Beloniformes; Adrianichthyidae; Oryziinae; Oryzias	PF00013.28^KH_1^KH domain^164-209^E:5.7e-05	.	.	COG1094^Required for 40S ribosome biogenesis. Involved in nucleolar processing of pre-18S ribosomal RNA and ribosome assembly (By similarity)	KEGG:ola:100049395`KO:K11884	GO:0005730^cellular_component^nucleolus`GO:0003723^molecular_function^RNA binding	GO:0003723^molecular_function^RNA binding	.	.
c655_g1	c655_g1_i1	PXDN_XENTR^PXDN_XENTR^Q:312-716,H:667-806^33.103%ID^E:1.59e-13^RecName: Full=Peroxidasin;^Eukaryota; Metazoa; Chordata; Craniata; Vertebrata; Euteleostomi; Amphibia; Batrachia; Anura; Pipoidea; Pipidae; Xenopodinae; Xenopus; Silurana	.	c655_g1_i1|m.337	3-716[+]	PXDN_XENTR^PXDN_XENTR^Q:104-238,H:667-806^33.103%ID^E:1.43e-13^RecName: Full=Peroxidasin;^Eukaryota; Metazoa; Chordata; Craniata; Vertebrata; Euteleostomi; Amphibia; Batrachia; Anura; Pipoidea; Pipidae; Xenopodinae; Xenopus; Silurana	PF03098.14^An_peroxidase^Animal haem peroxidase^168-238^E:1.7e-17	.	.	.	KEGG:xtr:493201`KO:K19511	GO:0005615^cellular_component^extracellular space`GO:0020037^molecular_function^heme binding`GO:0046872^molecular_function^metal ion binding`GO:0004601^molecular_function^peroxidase activity`GO:0042744^biological_process^hydrogen peroxide catabolic process`GO:0006979^biological_process^response to oxidative stress	.	.	.
c656_g1	c656_g1_i1	.	.	.	.	.	.	.	.	.	.	.	.	.	.
c656_g2	c656_g2_i1	.	.	.	.	.	.	.	.	.	.	.	.	.	.
c657_g1	c657_g1_i1	.	.	.	.	.	.	.	.	.	.	.	.	.	.
c658_g1	c658_g1_i1	.	.	.	.	.	.	.	.	.	.	.	.	.	.
c659_g1	c659_g1_i1	.	.	.	.	.	.	.	.	.	.	.	.	.	.
c660_g1	c660_g1_i1	.	.	.	.	.	.	.	.	.	.	.	.	.	.
c661_g1	c661_g1_i1	.	.	.	.	.	.	.	.	.	.	.	.	.	.
c662_g1	c662_g1_i1	.	.	.	.	.	.	.	.	.	.	.	.	.	.
c663_g1	c663_g1_i1	CEP19_BOVIN^CEP19_BOVIN^Q:544-74,H:3-162^43.75%ID^E:9.19e-44^RecName: Full=Centrosomal protein of 19 kDa;^Eukaryota; Metazoa; Chordata; Craniata; Vertebrata; Euteleostomi; Mammalia; Eutheria; Laurasiatheria; Cetartiodactyla; Ruminantia; Pecora; Bovidae; Bovinae; Bos	.	c663_g1_i1|m.338	62-565[-]	CEP19_BOVIN^CEP19_BOVIN^Q:8-164,H:3-162^43.75%ID^E:4.17e-45^RecName: Full=Centrosomal protein of 19 kDa;^Eukaryota; Metazoa; Chordata; Craniata; Vertebrata; Euteleostomi; Mammalia; Eutheria; Laurasiatheria; Cetartiodactyla; Ruminantia; Pecora; Bovidae; Bovinae; Bos	PF14933.5^CEP19^CEP19-like protein^12-158^E:5.8e-42	.	.	ENOG4111MS1^centrosomal protein 19kDa	KEGG:bta:613916`KO:K16801	GO:0005814^cellular_component^centriole`GO:0005813^cellular_component^centrosome`GO:0036064^cellular_component^ciliary basal body`GO:0000922^cellular_component^spindle pole`GO:0060271^biological_process^cilium assembly`GO:0034454^biological_process^microtubule anchoring at centrosome`GO:0097712^biological_process^vesicle targeting, trans-Golgi to periciliary membrane compartment	.	.	.
c664_g1	c664_g1_i1	.	.	.	.	.	.	.	.	.	.	.	.	.	.
c665_g1	c665_g1_i1	.	.	.	.	.	.	.	.	.	.	.	.	.	.
c668_g1	c668_g1_i1	.	.	.	.	.	.	.	.	.	.	.	.	.	.
c669_g1	c669_g1_i1	.	.	.	.	.	.	.	.	.	.	.	.	.	.
c670_g1	c670_g1_i1	CP4V2_HUMAN^CP4V2_HUMAN^Q:277-468,H:312-374^48.438%ID^E:3.5e-12^RecName: Full=Cytochrome P450 4V2;^Eukaryota; Metazoa; Chordata; Craniata; Vertebrata; Euteleostomi; Mammalia; Eutheria; Euarchontoglires; Primates; Haplorrhini; Catarrhini; Hominidae; Homo	.	c670_g1_i1|m.339	130-468[+]	CP4C3_DROME^CP4C3_DROME^Q:22-113,H:299-388^40.217%ID^E:5.82e-17^RecName: Full=Cytochrome P450 4c3;^Eukaryota; Metazoa; Ecdysozoa; Arthropoda; Hexapoda; Insecta; Pterygota; Neoptera; Holometabola; Diptera; Brachycera; Muscomorpha; Ephydroidea; Drosophilidae; Drosophila; Sophophora	PF00067.21^p450^Cytochrome P450^32-112^E:1e-16	.	.	COG2124^Cytochrome p450	KEGG:dme:Dmel_CG1438`KO:K15001	GO:0005789^cellular_component^endoplasmic reticulum membrane`GO:0031090^cellular_component^organelle membrane`GO:0020037^molecular_function^heme binding`GO:0005506^molecular_function^iron ion binding`GO:0004497^molecular_function^monooxygenase activity`GO:0016705^molecular_function^oxidoreductase activity, acting on paired donors, with incorporation or reduction of molecular oxygen	GO:0005506^molecular_function^iron ion binding`GO:0016705^molecular_function^oxidoreductase activity, acting on paired donors, with incorporation or reduction of molecular oxygen`GO:0020037^molecular_function^heme binding`GO:0055114^biological_process^oxidation-reduction process	.	.
c671_g1	c671_g1_i1	.	.	.	.	.	.	.	.	.	.	.	.	.	.
c672_g1	c672_g1_i1	.	.	.	.	.	.	.	.	.	.	.	.	.	.
c673_g1	c673_g1_i1	.	.	.	.	.	.	.	.	.	.	.	.	.	.
c674_g1	c674_g1_i1	.	.	.	.	.	.	.	.	.	.	.	.	.	.
c675_g1	c675_g1_i1	.	.	.	.	.	.	.	.	.	.	.	.	.	.
c676_g1	c676_g1_i1	.	.	.	.	.	.	.	.	.	.	.	.	.	.
c678_g1	c678_g1_i1	.	.	.	.	.	.	.	.	.	.	.	.	.	.
c678_g1	c678_g1_i2	.	.	.	.	.	.	.	.	.	.	.	.	.	.
c679_g1	c679_g1_i1	.	.	.	.	.	.	.	.	.	.	.	.	.	.
c680_g1	c680_g1_i1	.	.	.	.	.	.	.	.	.	.	.	.	.	.
c681_g1	c681_g1_i1	.	.	.	.	.	.	.	.	.	.	.	.	.	.
c682_g1	c682_g1_i1	.	.	.	.	.	.	.	.	.	.	.	.	.	.
c683_g1	c683_g1_i1	SETMR_HUMAN^SETMR_HUMAN^Q:346-8,H:428-537^32.174%ID^E:5.16e-15^RecName: Full=Histone-lysine N-methyltransferase SETMAR {ECO:0000305};^Eukaryota; Metazoa; Chordata; Craniata; Vertebrata; Euteleostomi; Mammalia; Eutheria; Euarchontoglires; Primates; Haplorrhini; Catarrhini; Hominidae; Homo`SETMR_HUMAN^SETMR_HUMAN^Q:575-375,H:357-422^34.328%ID^E:5.16e-15^RecName: Full=Histone-lysine N-methyltransfer…	.	.	.	.	.	.	.	COG2940^Histone-lysine N-methyltransferase	KEGG:hsa:6419`KO:K11433	GO:0005730^cellular_component^nucleolus`GO:0005634^cellular_component^nucleus`GO:0035861^cellular_component^site of double-strand break`GO:0003677^molecular_function^DNA binding`GO:0044547^molecular_function^DNA topoisomerase binding`GO:0003690^molecular_function^double-stranded DNA binding`GO:0004519^molecular_function^endonuclease activity`GO:0046975^molecular_function^histone methyltransferase…	.	.	.
c684_g1	c684_g1_i1	.	.	.	.	.	.	.	.	.	.	.	.	.	.
c685_g1	c685_g1_i1	HACL1_HUMAN^HACL1_HUMAN^Q:1-324,H:419-525^60.185%ID^E:2.48e-38^RecName: Full=2-hydroxyacyl-CoA lyase 1;^Eukaryota; Metazoa; Chordata; Craniata; Vertebrata; Euteleostomi; Mammalia; Eutheria; Euarchontoglires; Primates; Haplorrhini; Catarrhini; Hominidae; Homo	.	c685_g1_i1|m.343	1-324[+]	HACL1_HUMAN^HACL1_HUMAN^Q:1-108,H:419-525^60.185%ID^E:2.23e-38^RecName: Full=2-hydroxyacyl-CoA lyase 1;^Eukaryota; Metazoa; Chordata; Craniata; Vertebrata; Euteleostomi; Mammalia; Eutheria; Euarchontoglires; Primates; Haplorrhini; Catarrhini; Hominidae; Homo	PF02775.20^TPP_enzyme_C^Thiamine pyrophosphate enzyme, C-terminal TPP binding domain^2-66^E:5e-18	.	.	COG0028^acetolactate synthase	KEGG:hsa:26061`KO:K12261	GO:0005829^cellular_component^cytosol`GO:0005782^cellular_component^peroxisomal matrix`GO:0005777^cellular_component^peroxisome`GO:0016830^molecular_function^carbon-carbon lyase activity`GO:0048037^molecular_function^cofactor binding`GO:0042802^molecular_function^identical protein binding`GO:0000287^molecular_function^magnesium ion binding`GO:0005102^molecular_function^signaling receptor binding`…	GO:0003824^molecular_function^catalytic activity`GO:0030976^molecular_function^thiamine pyrophosphate binding	.	.
c687_g1	c687_g1_i1	.	.	.	.	.	.	.	.	.	.	.	.	.	.
c687_g1	c687_g1_i2	.	.	.	.	.	.	.	.	.	.	.	.	.	.
c688_g1	c688_g1_i1	.	.	.	.	.	.	.	.	.	.	.	.	.	.
c689_g1	c689_g1_i1	.	.	c689_g1_i1|m.344	146-652[+]	.	.	.	.	.	.	.	.	.	.
c689_g1	c689_g1_i2	.	.	c689_g1_i2|m.345	3-485[+]	.	.	.	.	.	.	.	.	.	.
c690_g1	c690_g1_i1	WSDU1_RAT^WSDU1_RAT^Q:374-12,H:242-354^41.803%ID^E:1.95e-20^RecName: Full=WD repeat, SAM and U-box domain-containing protein 1;^Eukaryota; Metazoa; Chordata; Craniata; Vertebrata; Euteleostomi; Mammalia; Eutheria; Euarchontoglires; Glires; Rodentia; Myomorpha; Muroidea; Muridae; Murinae; Rattus	.	c690_g1_i1|m.346	3-380[-]	WSDU1_RAT^WSDU1_RAT^Q:3-123,H:242-354^43.443%ID^E:4.73e-22^RecName: Full=WD repeat, SAM and U-box domain-containing protein 1;^Eukaryota; Metazoa; Chordata; Craniata; Vertebrata; Euteleostomi; Mammalia; Eutheria; Euarchontoglires; Glires; Rodentia; Myomorpha; Muroidea; Muridae; Murinae; Rattus	PF00400.31^WD40^WD domain, G-beta repeat^3-28^E:0.0064`PF00400.31^WD40^WD domain, G-beta repeat^32-69^E:1.3e-08`PF07647.16^SAM_2^SAM domain (Sterile alpha motif)^99-122^E:0.00015	.	.	ENOG410XRM4^ubiquitin-protein ligase activity	KEGG:rno:362137	GO:0004842^molecular_function^ubiquitin-protein transferase activity	GO:0005515^molecular_function^protein binding	.	.
c690_g1	c690_g1_i2	WSDU1_RAT^WSDU1_RAT^Q:699-1,H:242-460^45.299%ID^E:1.8e-58^RecName: Full=WD repeat, SAM and U-box domain-containing protein 1;^Eukaryota; Metazoa; Chordata; Craniata; Vertebrata; Euteleostomi; Mammalia; Eutheria; Euarchontoglires; Glires; Rodentia; Myomorpha; Muroidea; Muridae; Murinae; Rattus	.	c690_g1_i2|m.347	1-705[-]	WSDU1_RAT^WSDU1_RAT^Q:3-235,H:242-460^46.154%ID^E:4.84e-60^RecName: Full=WD repeat, SAM and U-box domain-containing protein 1;^Eukaryota; Metazoa; Chordata; Craniata; Vertebrata; Euteleostomi; Mammalia; Eutheria; Euarchontoglires; Glires; Rodentia; Myomorpha; Muroidea; Muridae; Murinae; Rattus	PF00400.31^WD40^WD domain, G-beta repeat^3-28^E:0.017`PF00400.31^WD40^WD domain, G-beta repeat^32-69^E:3.7e-08`PF07647.16^SAM_2^SAM domain (Sterile alpha motif)^99-163^E:4.4e-19`PF00536.29^SAM_1^SAM domain (Sterile alpha motif)^99-163^E:1e-17`PF02198.15^SAM_PNT^Sterile alpha motif (SAM)/Pointed domain^99-145^E:1.8e-06`PF04564.14^U-box^U-box domain^179-235^E:2.1e-16	.	.	ENOG410XRM4^ubiquitin-protein ligase activity	KEGG:rno:362137	GO:0004842^molecular_function^ubiquitin-protein transferase activity	GO:0005515^molecular_function^protein binding`GO:0043565^molecular_function^sequence-specific DNA binding`GO:0005634^cellular_component^nucleus`GO:0004842^molecular_function^ubiquitin-protein transferase activity`GO:0016567^biological_process^protein ubiquitination	.	.
c692_g1	c692_g1_i1	.	.	.	.	.	.	.	.	.	.	.	.	.	.
c693_g1	c693_g1_i1	.	.	.	.	.	.	.	.	.	.	.	.	.	.
c694_g1	c694_g1_i1	.	.	.	.	.	.	.	.	.	.	.	.	.	.
c695_g1	c695_g1_i1	CPSF3_DROME^CPSF3_DROME^Q:415-2,H:6-143^84.783%ID^E:2.14e-81^RecName: Full=Cleavage and polyadenylation specificity factor 73 {ECO:0000312|EMBL:AAF55578.2};^Eukaryota; Metazoa; Ecdysozoa; Arthropoda; Hexapoda; Insecta; Pterygota; Neoptera; Holometabola; Diptera; Brachycera; Muscomorpha; Ephydroidea; Drosophilidae; Drosophila; Sophophora	.	c695_g1_i1|m.348	2-433[-]	CPSF3_DROME^CPSF3_DROME^Q:7-144,H:6-143^84.783%ID^E:5.12e-82^RecName: Full=Cleavage and polyadenylation specificity factor 73 {ECO:0000312|EMBL:AAF55578.2};^Eukaryota; Metazoa; Ecdysozoa; Arthropoda; Hexapoda; Insecta; Pterygota; Neoptera; Holometabola; Diptera; Brachycera; Muscomorpha; Ephydroidea; Drosophilidae; Drosophila; Sophophora	PF00753.26^Lactamase_B^Metallo-beta-lactamase superfamily^31-114^E:4.8e-11`PF16661.4^Lactamase_B_6^Metallo-beta-lactamase superfamily domain^37-127^E:5.5e-07	.	.	COG1236^cleavage and polyadenylation	KEGG:dme:Dmel_CG7698`KO:K14403	GO:0005847^cellular_component^mRNA cleavage and polyadenylation specificity factor complex`GO:0004519^molecular_function^endonuclease activity`GO:0046872^molecular_function^metal ion binding`GO:0003723^molecular_function^RNA binding`GO:0006398^biological_process^mRNA 3'-end processing by stem-loop binding and cleavage`GO:0006378^biological_process^mRNA polyadenylation	.	.	.
c696_g1	c696_g1_i1	SGT1_RAT^SGT1_RAT^Q:20-490,H:176-336^54.037%ID^E:3.46e-49^RecName: Full=Protein SGT1 homolog {ECO:0000250|UniProtKB:Q08446};^Eukaryota; Metazoa; Chordata; Craniata; Vertebrata; Euteleostomi; Mammalia; Eutheria; Euarchontoglires; Glires; Rodentia; Myomorpha; Muroidea; Muridae; Murinae; Rattus	.	c696_g1_i1|m.349	2-499[+]	SGT1_RAT^SGT1_RAT^Q:7-163,H:176-336^54.037%ID^E:4e-51^RecName: Full=Protein SGT1 homolog {ECO:0000250|UniProtKB:Q08446};^Eukaryota; Metazoa; Chordata; Craniata; Vertebrata; Euteleostomi; Mammalia; Eutheria; Euarchontoglires; Glires; Rodentia; Myomorpha; Muroidea; Muridae; Murinae; Rattus	PF04969.15^CS^CS domain^18-50^E:1.2e-05`PF05002.14^SGS^SGS domain^83-163^E:8.1e-35	.	.	COG5091^Suppressor of g2 allele of skp1	KEGG:rno:290408`KO:K12795	GO:0005737^cellular_component^cytoplasm`GO:0005634^cellular_component^nucleus`GO:0032991^cellular_component^protein-containing complex`GO:0043947^biological_process^positive regulation by host of symbiont catalytic activity`GO:0031647^biological_process^regulation of protein stability	.	.	.
c696_g1	c696_g1_i2	SGT1_RAT^SGT1_RAT^Q:223-792,H:143-336^53.608%ID^E:1.68e-64^RecName: Full=Protein SGT1 homolog {ECO:0000250|UniProtKB:Q08446};^Eukaryota; Metazoa; Chordata; Craniata; Vertebrata; Euteleostomi; Mammalia; Eutheria; Euarchontoglires; Glires; Rodentia; Myomorpha; Muroidea; Muridae; Murinae; Rattus	.	c696_g1_i2|m.350	205-801[+]	SGT1_RAT^SGT1_RAT^Q:7-196,H:143-336^53.608%ID^E:1.2e-67^RecName: Full=Protein SGT1 homolog {ECO:0000250|UniProtKB:Q08446};^Eukaryota; Metazoa; Chordata; Craniata; Vertebrata; Euteleostomi; Mammalia; Eutheria; Euarchontoglires; Glires; Rodentia; Myomorpha; Muroidea; Muridae; Murinae; Rattus	PF04969.15^CS^CS domain^7-83^E:2.1e-16`PF05002.14^SGS^SGS domain^116-196^E:1.3e-34	.	.	COG5091^Suppressor of g2 allele of skp1	KEGG:rno:290408`KO:K12795	GO:0005737^cellular_component^cytoplasm`GO:0005634^cellular_component^nucleus`GO:0032991^cellular_component^protein-containing complex`GO:0043947^biological_process^positive regulation by host of symbiont catalytic activity`GO:0031647^biological_process^regulation of protein stability	.	.	.
c697_g1	c697_g1_i1	.	.	.	.	.	.	.	.	.	.	.	.	.	.
c698_g1	c698_g1_i1	.	.	.	.	.	.	.	.	.	.	.	.	.	.
c699_g1	c699_g1_i1	.	.	.	.	.	.	.	.	.	.	.	.	.	.
c702_g1	c702_g1_i1	FSTL4_MOUSE^FSTL4_MOUSE^Q:2-370,H:313-436^41.129%ID^E:8.45e-30^RecName: Full=Follistatin-related protein 4;^Eukaryota; Metazoa; Chordata; Craniata; Vertebrata; Euteleostomi; Mammalia; Eutheria; Euarchontoglires; Glires; Rodentia; Myomorpha; Muroidea; Muridae; Murinae; Mus; Mus	.	c702_g1_i1|m.351	2-388[+]	FSTL4_MOUSE^FSTL4_MOUSE^Q:1-123,H:313-436^41.129%ID^E:7.6e-30^RecName: Full=Follistatin-related protein 4;^Eukaryota; Metazoa; Chordata; Craniata; Vertebrata; Euteleostomi; Mammalia; Eutheria; Euarchontoglires; Glires; Rodentia; Myomorpha; Muroidea; Muridae; Murinae; Mus; Mus	PF07679.15^I-set^Immunoglobulin I-set domain^28-116^E:4.2e-16`PF13927.5^Ig_3^Immunoglobulin domain^28-103^E:7.1e-13`PF00047.24^ig^Immunoglobulin domain^34-106^E:7.5e-10`PF13895.5^Ig_2^Immunoglobulin domain^41-113^E:9.8e-07	.	.	ENOG410YBHC^Follistatin-like	KEGG:mmu:320027	GO:0005576^cellular_component^extracellular region`GO:0030141^cellular_component^secretory granule`GO:0048403^molecular_function^brain-derived neurotrophic factor binding`GO:0005509^molecular_function^calcium ion binding`GO:0031549^biological_process^negative regulation of brain-derived neurotrophic factor receptor signaling pathway`GO:0048671^biological_process^negative regulation of collateral …	.	.	.
c703_g1	c703_g1_i1	.	.	.	.	.	.	.	.	.	.	.	.	.	.
c704_g1	c704_g1_i1	TRM6_MOUSE^TRM6_MOUSE^Q:1207-80,H:21-444^38.515%ID^E:1.32e-67^RecName: Full=tRNA (adenine(58)-N(1))-methyltransferase non-catalytic subunit TRM6;^Eukaryota; Metazoa; Chordata; Craniata; Vertebrata; Euteleostomi; Mammalia; Eutheria; Euarchontoglires; Glires; Rodentia; Myomorpha; Muroidea; Muridae; Murinae; Mus; Mus	.	c704_g1_i1|m.352	26-1222[-]	TRM6_MOUSE^TRM6_MOUSE^Q:6-381,H:21-444^38.515%ID^E:3.73e-80^RecName: Full=tRNA (adenine(58)-N(1))-methyltransferase non-catalytic subunit TRM6;^Eukaryota; Metazoa; Chordata; Craniata; Vertebrata; Euteleostomi; Mammalia; Eutheria; Euarchontoglires; Glires; Rodentia; Myomorpha; Muroidea; Muridae; Murinae; Mus; Mus	PF04189.12^Gcd10p^Gcd10p family^6-257^E:5.5e-62	.	.	ENOG410XSXD^tRNA methyltransferase 6 homolog (S. cerevisiae)	KEGG:mmu:66926`KO:K03256	GO:0005634^cellular_component^nucleus`GO:0031515^cellular_component^tRNA (m1A) methyltransferase complex`GO:0080009^biological_process^mRNA methylation`GO:0030488^biological_process^tRNA methylation	GO:0030488^biological_process^tRNA methylation`GO:0031515^cellular_component^tRNA (m1A) methyltransferase complex	.	.
c705_g1	c705_g1_i1	.	.	.	.	.	.	.	.	.	.	.	.	.	.
c706_g1	c706_g1_i1	.	.	.	.	.	.	.	.	.	.	.	.	.	.
c707_g1	c707_g1_i1	.	.	.	.	.	.	.	.	.	.	.	.	.	.
c707_g1	c707_g1_i2	.	.	.	.	.	.	.	.	.	.	.	.	.	.
c708_g1	c708_g1_i1	CACL1_HUMAN^CACL1_HUMAN^Q:204-920,H:114-355^38.843%ID^E:3.06e-59^RecName: Full=CDK2-associated and cullin domain-containing protein 1;^Eukaryota; Metazoa; Chordata; Craniata; Vertebrata; Euteleostomi; Mammalia; Eutheria; Euarchontoglires; Primates; Haplorrhini; Catarrhini; Hominidae; Homo	.	c708_g1_i1|m.353	183-950[+]	CACL1_MOUSE^CACL1_MOUSE^Q:8-246,H:122-363^38.843%ID^E:1.61e-60^RecName: Full=CDK2-associated and cullin domain-containing protein 1;^Eukaryota; Metazoa; Chordata; Craniata; Vertebrata; Euteleostomi; Mammalia; Eutheria; Euarchontoglires; Glires; Rodentia; Myomorpha; Muroidea; Muridae; Murinae; Mus; Mus	PF00888.21^Cullin^Cullin family^28-186^E:3.4e-11	.	.	COG5647^cullin 1	KEGG:mmu:78832	GO:0031461^cellular_component^cullin-RING ubiquitin ligase complex`GO:0019901^molecular_function^protein kinase binding`GO:0031625^molecular_function^ubiquitin protein ligase binding`GO:0000082^biological_process^G1/S transition of mitotic cell cycle`GO:0008284^biological_process^positive regulation of cell proliferation`GO:0045860^biological_process^positive regulation of protein kinase activity…	GO:0031625^molecular_function^ubiquitin protein ligase binding`GO:0006511^biological_process^ubiquitin-dependent protein catabolic process	.	.
c709_g1	c709_g1_i1	MOS1T_DROMA^MOS1T_DROMA^Q:47-343,H:245-337^36.364%ID^E:6.94e-13^RecName: Full=Mariner Mos1 transposase;^Eukaryota; Metazoa; Ecdysozoa; Arthropoda; Hexapoda; Insecta; Pterygota; Neoptera; Holometabola; Diptera; Brachycera; Muscomorpha; Ephydroidea; Drosophilidae; Drosophila; Sophophora	.	c709_g1_i1|m.354	2-331[+]	MOS1T_DROMA^MOS1T_DROMA^Q:16-106,H:245-329^37.363%ID^E:4.29e-14^RecName: Full=Mariner Mos1 transposase;^Eukaryota; Metazoa; Ecdysozoa; Arthropoda; Hexapoda; Insecta; Pterygota; Neoptera; Holometabola; Diptera; Brachycera; Muscomorpha; Ephydroidea; Drosophilidae; Drosophila; Sophophora	.	.	.	.	.	GO:0005634^cellular_component^nucleus`GO:0003677^molecular_function^DNA binding`GO:0004519^molecular_function^endonuclease activity`GO:0046872^molecular_function^metal ion binding`GO:0015074^biological_process^DNA integration`GO:0006310^biological_process^DNA recombination	.	.	.
c710_g1	c710_g1_i1	.	.	.	.	.	.	.	.	.	.	.	.	.	.
c710_g2	c710_g2_i1	.	.	.	.	.	.	.	.	.	.	.	.	.	.
c713_g1	c713_g1_i1	.	.	.	.	.	.	.	.	.	.	.	.	.	.
c715_g1	c715_g1_i1	YK006_HUMAN^YK006_HUMAN^Q:58-315,H:31-120^46.667%ID^E:2.91e-15^.^.	.	.	.	.	.	.	.	.	.	.	.	.	.
c715_g1	c715_g1_i2	YK006_HUMAN^YK006_HUMAN^Q:58-267,H:31-100^38.571%ID^E:1.85e-10^.^.`YK006_HUMAN^YK006_HUMAN^Q:2-61,H:11-30^65%ID^E:1.85e-10^.^.	.	.	.	.	.	.	.	.	.	.	.	.	.
c717_g1	c717_g1_i1	.	.	.	.	.	.	.	.	.	.	.	.	.	.
c718_g1	c718_g1_i1	.	.	.	.	.	.	.	.	.	.	.	.	.	.
c719_g1	c719_g1_i1	PP1RB_XENTR^PP1RB_XENTR^Q:1039-848,H:11-74^51.562%ID^E:1.1e-10^RecName: Full=E3 ubiquitin-protein ligase PPP1R11;^Eukaryota; Metazoa; Chordata; Craniata; Vertebrata; Euteleostomi; Amphibia; Batrachia; Anura; Pipoidea; Pipidae; Xenopodinae; Xenopus; Silurana	.	c719_g1_i1|m.355	713-1072[-]	PP1RB_DANRE^PP1RB_DANRE^Q:14-84,H:6-83^47.436%ID^E:1e-19^RecName: Full=E3 ubiquitin-protein ligase PPP1R11;^Eukaryota; Metazoa; Chordata; Craniata; Vertebrata; Euteleostomi; Actinopterygii; Neopterygii; Teleostei; Ostariophysi; Cypriniformes; Cyprinidae; Danio	PF07491.10^PPI_Ypi1^Protein phosphatase inhibitor^37-84^E:7.3e-23	.	.	ENOG41126IN^protein phosphatase 1, regulatory (Inhibitor) subunit 11	KEGG:dre:550290`KO:K17553	GO:0005634^cellular_component^nucleus`GO:0000164^cellular_component^protein phosphatase type 1 complex`GO:0008157^molecular_function^protein phosphatase 1 binding`GO:0004865^molecular_function^protein serine/threonine phosphatase inhibitor activity`GO:0061630^molecular_function^ubiquitin protein ligase activity`GO:0050830^biological_process^defense response to Gram-positive bacterium`GO:0050710^b…	GO:0004865^molecular_function^protein serine/threonine phosphatase inhibitor activity`GO:0032515^biological_process^negative regulation of phosphoprotein phosphatase activity	.	.
c720_g1	c720_g1_i1	.	.	c720_g1_i1|m.356	168-497[-]	.	.	.	.	.	.	.	.	.	.
c721_g1	c721_g1_i1	.	.	.	.	.	.	.	.	.	.	.	.	.	.
c722_g1	c722_g1_i1	.	.	.	.	.	.	.	.	.	.	.	.	.	.
c723_g1	c723_g1_i1	.	.	.	.	.	.	.	.	.	.	.	.	.	.
c724_g1	c724_g1_i1	TRM1_HUMAN^TRM1_HUMAN^Q:280-1872,H:55-624^48.947%ID^E:0^RecName: Full=tRNA (guanine(26)-N(2))-dimethyltransferase;^Eukaryota; Metazoa; Chordata; Craniata; Vertebrata; Euteleostomi; Mammalia; Eutheria; Euarchontoglires; Primates; Haplorrhini; Catarrhini; Hominidae; Homo	.	c724_g1_i1|m.357	10-1893[+]	TRM1_HUMAN^TRM1_HUMAN^Q:91-621,H:55-624^49.298%ID^E:0^RecName: Full=tRNA (guanine(26)-N(2))-dimethyltransferase;^Eukaryota; Metazoa; Chordata; Craniata; Vertebrata; Euteleostomi; Mammalia; Eutheria; Euarchontoglires; Primates; Haplorrhini; Catarrhini; Hominidae; Homo	PF02005.15^TRM^N2,N2-dimethylguanosine tRNA methyltransferase^95-501^E:4e-137`PF14608.5^zf-CCCH_2^RNA-binding, Nab2-type zinc finger^602-621^E:0.071	.	.	COG1867^Dimethylates a single guanine residue at position 26 of a number of tRNAs using S-adenosyl-L-methionine as donor of the methyl groups (By similarity)	KEGG:hsa:55621`KO:K00555	GO:0005739^cellular_component^mitochondrion`GO:0005654^cellular_component^nucleoplasm`GO:0005634^cellular_component^nucleus`GO:0046872^molecular_function^metal ion binding`GO:0003723^molecular_function^RNA binding`GO:0004809^molecular_function^tRNA (guanine-N2-)-methyltransferase activity`GO:0000049^molecular_function^tRNA binding`GO:0006400^biological_process^tRNA modification`GO:0002940^biologi…	GO:0003723^molecular_function^RNA binding`GO:0004809^molecular_function^tRNA (guanine-N2-)-methyltransferase activity`GO:0008033^biological_process^tRNA processing	.	.
c724_g1	c724_g1_i2	TRM1_HUMAN^TRM1_HUMAN^Q:280-1752,H:55-624^45.789%ID^E:5.19e-163^RecName: Full=tRNA (guanine(26)-N(2))-dimethyltransferase;^Eukaryota; Metazoa; Chordata; Craniata; Vertebrata; Euteleostomi; Mammalia; Eutheria; Euarchontoglires; Primates; Haplorrhini; Catarrhini; Hominidae; Homo	.	c724_g1_i2|m.358	10-1773[+]	TRM1_HUMAN^TRM1_HUMAN^Q:91-581,H:55-624^46.14%ID^E:2.03e-169^RecName: Full=tRNA (guanine(26)-N(2))-dimethyltransferase;^Eukaryota; Metazoa; Chordata; Craniata; Vertebrata; Euteleostomi; Mammalia; Eutheria; Euarchontoglires; Primates; Haplorrhini; Catarrhini; Hominidae; Homo	PF02005.15^TRM^N2,N2-dimethylguanosine tRNA methyltransferase^95-501^E:3.3e-137`PF14608.5^zf-CCCH_2^RNA-binding, Nab2-type zinc finger^562-581^E:0.066	.	.	COG1867^Dimethylates a single guanine residue at position 26 of a number of tRNAs using S-adenosyl-L-methionine as donor of the methyl groups (By similarity)	KEGG:hsa:55621`KO:K00555	GO:0005739^cellular_component^mitochondrion`GO:0005654^cellular_component^nucleoplasm`GO:0005634^cellular_component^nucleus`GO:0046872^molecular_function^metal ion binding`GO:0003723^molecular_function^RNA binding`GO:0004809^molecular_function^tRNA (guanine-N2-)-methyltransferase activity`GO:0000049^molecular_function^tRNA binding`GO:0006400^biological_process^tRNA modification`GO:0002940^biologi…	GO:0003723^molecular_function^RNA binding`GO:0004809^molecular_function^tRNA (guanine-N2-)-methyltransferase activity`GO:0008033^biological_process^tRNA processing	.	.
c726_g1	c726_g1_i1	.	.	.	.	.	.	.	.	.	.	.	.	.	.
c726_g2	c726_g2_i1	.	.	.	.	.	.	.	.	.	.	.	.	.	.
c727_g1	c727_g1_i1	.	.	.	.	.	.	.	.	.	.	.	.	.	.
c728_g1	c728_g1_i1	.	.	.	.	.	.	.	.	.	.	.	.	.	.
c728_g2	c728_g2_i1	VMP03_EULPE^VMP03_EULPE^Q:122-832,H:181-401^30.041%ID^E:1.11e-22^RecName: Full=Venom metalloproteinase 3;^Eukaryota; Metazoa; Ecdysozoa; Arthropoda; Hexapoda; Insecta; Pterygota; Neoptera; Holometabola; Hymenoptera; Apocrita; Terebrantes; Chalcidoidea; Eulophidae; Eulophinae; Eulophus	.	c728_g2_i1|m.359	2-1333[+]	VMP03_EULPE^VMP03_EULPE^Q:41-277,H:181-401^30.041%ID^E:3.47e-23^RecName: Full=Venom metalloproteinase 3;^Eukaryota; Metazoa; Ecdysozoa; Arthropoda; Hexapoda; Insecta; Pterygota; Neoptera; Holometabola; Hymenoptera; Apocrita; Terebrantes; Chalcidoidea; Eulophidae; Eulophinae; Eulophus	PF13688.5^Reprolysin_5^Metallo-peptidase family M12^50-246^E:4.7e-08`PF13582.5^Reprolysin_3^Metallo-peptidase family M12B Reprolysin-like^71-221^E:1.9e-16`PF13574.5^Reprolysin_2^Metallo-peptidase family M12B Reprolysin-like^165-267^E:1.1e-08`PF13583.5^Reprolysin_4^Metallo-peptidase family M12B Reprolysin-like^166-265^E:2.7e-07`PF01421.18^Reprolysin^Reprolysin (M12B) family zinc metalloprotease^17…	.	.	.	.	GO:0005576^cellular_component^extracellular region`GO:0046872^molecular_function^metal ion binding`GO:0004222^molecular_function^metalloendopeptidase activity`GO:0090729^molecular_function^toxin activity	GO:0004222^molecular_function^metalloendopeptidase activity`GO:0006508^biological_process^proteolysis	.	.
c729_g1	c729_g1_i1	.	.	c729_g1_i1|m.360	2-340[-]	.	.	.	.	.	.	.	.	.	.
c730_g1	c730_g1_i1	.	.	.	.	.	.	.	.	.	.	.	.	.	.
c731_g1	c731_g1_i1	.	.	.	.	.	.	.	.	.	.	.	.	.	.
c732_g1	c732_g1_i1	PTH1R_PIG^PTH1R_PIG^Q:495-1574,H:104-471^40.379%ID^E:2.38e-73^RecName: Full=Parathyroid hormone/parathyroid hormone-related peptide receptor;^Eukaryota; Metazoa; Chordata; Craniata; Vertebrata; Euteleostomi; Mammalia; Eutheria; Laurasiatheria; Cetartiodactyla; Suina; Suidae; Sus	.	c732_g1_i1|m.363	408-2015[+]	PTH1R_PIG^PTH1R_PIG^Q:30-389,H:104-471^40.379%ID^E:1.13e-90^RecName: Full=Parathyroid hormone/parathyroid hormone-related peptide receptor;^Eukaryota; Metazoa; Chordata; Craniata; Vertebrata; Euteleostomi; Mammalia; Eutheria; Laurasiatheria; Cetartiodactyla; Suina; Suidae; Sus	PF02793.21^HRM^Hormone receptor domain^28-93^E:2.2e-14`PF00002.23^7tm_2^7 transmembrane receptor (Secretin family)^109-368^E:1.3e-72	.	.	ENOG410XRS2^Receptor	KEGG:ssc:397675`KO:K04585	GO:0005887^cellular_component^integral component of plasma membrane`GO:0005622^cellular_component^intracellular`GO:0004991^molecular_function^parathyroid hormone receptor activity`GO:0017046^molecular_function^peptide hormone binding`GO:0042803^molecular_function^protein homodimerization activity`GO:0043621^molecular_function^protein self-association`GO:0007189^biological_process^adenylate cyclas…	GO:0004930^molecular_function^G-protein coupled receptor activity`GO:0016020^cellular_component^membrane`GO:0007186^biological_process^G-protein coupled receptor signaling pathway`GO:0016021^cellular_component^integral component of membrane	.	.
c733_g1	c733_g1_i1	RHES_HUMAN^RHES_HUMAN^Q:505-1023,H:21-203^39.891%ID^E:3.28e-35^RecName: Full=GTP-binding protein Rhes;^Eukaryota; Metazoa; Chordata; Craniata; Vertebrata; Euteleostomi; Mammalia; Eutheria; Euarchontoglires; Primates; Haplorrhini; Catarrhini; Hominidae; Homo	.	c733_g1_i1|m.364	433-1107[+]	RHES_HUMAN^RHES_HUMAN^Q:25-197,H:21-203^39.891%ID^E:1.41e-37^RecName: Full=GTP-binding protein Rhes;^Eukaryota; Metazoa; Chordata; Craniata; Vertebrata; Euteleostomi; Mammalia; Eutheria; Euarchontoglires; Primates; Haplorrhini; Catarrhini; Hominidae; Homo	PF00025.20^Arf^ADP-ribosylation factor family^21-152^E:1.2e-07`PF00071.21^Ras^Ras family^25-184^E:3.3e-39`PF08477.12^Roc^Ras of Complex, Roc, domain of DAPkinase^25-139^E:2.6e-14`PF01926.22^MMR_HSR1^50S ribosome-binding GTPase^25-136^E:0.00012`PF00009.26^GTP_EFTU^Elongation factor Tu GTP binding domain^68-177^E:1.4e-07	.	.	COG1100^GTP-binding Protein	KEGG:hsa:23551`KO:K07844	GO:0005886^cellular_component^plasma membrane`GO:0031681^molecular_function^G-protein beta-subunit binding`GO:0005525^molecular_function^GTP binding`GO:0003924^molecular_function^GTPase activity`GO:0043548^molecular_function^phosphatidylinositol 3-kinase binding`GO:0031624^molecular_function^ubiquitin conjugating enzyme binding`GO:0007626^biological_process^locomotory behavior`GO:0031397^biologic…	GO:0005525^molecular_function^GTP binding`GO:0003924^molecular_function^GTPase activity	.	.
c733_g1	c733_g1_i2	RHES_HUMAN^RHES_HUMAN^Q:424-942,H:21-203^39.891%ID^E:2.04e-35^RecName: Full=GTP-binding protein Rhes;^Eukaryota; Metazoa; Chordata; Craniata; Vertebrata; Euteleostomi; Mammalia; Eutheria; Euarchontoglires; Primates; Haplorrhini; Catarrhini; Hominidae; Homo	.	c733_g1_i2|m.365	352-1026[+]	RHES_HUMAN^RHES_HUMAN^Q:25-197,H:21-203^39.891%ID^E:1.41e-37^RecName: Full=GTP-binding protein Rhes;^Eukaryota; Metazoa; Chordata; Craniata; Vertebrata; Euteleostomi; Mammalia; Eutheria; Euarchontoglires; Primates; Haplorrhini; Catarrhini; Hominidae; Homo	PF00025.20^Arf^ADP-ribosylation factor family^21-152^E:1.2e-07`PF00071.21^Ras^Ras family^25-184^E:3.3e-39`PF08477.12^Roc^Ras of Complex, Roc, domain of DAPkinase^25-139^E:2.6e-14`PF01926.22^MMR_HSR1^50S ribosome-binding GTPase^25-136^E:0.00012`PF00009.26^GTP_EFTU^Elongation factor Tu GTP binding domain^68-177^E:1.4e-07	.	.	COG1100^GTP-binding Protein	KEGG:hsa:23551`KO:K07844	GO:0005886^cellular_component^plasma membrane`GO:0031681^molecular_function^G-protein beta-subunit binding`GO:0005525^molecular_function^GTP binding`GO:0003924^molecular_function^GTPase activity`GO:0043548^molecular_function^phosphatidylinositol 3-kinase binding`GO:0031624^molecular_function^ubiquitin conjugating enzyme binding`GO:0007626^biological_process^locomotory behavior`GO:0031397^biologic…	GO:0005525^molecular_function^GTP binding`GO:0003924^molecular_function^GTPase activity	.	.
c734_g1	c734_g1_i1	G6PT1_HUMAN^G6PT1_HUMAN^Q:464-1399,H:128-427^38.658%ID^E:1.84e-66^RecName: Full=Glucose-6-phosphate exchanger SLC37A4 {ECO:0000305|PubMed:10026167, ECO:0000305|PubMed:21949678};^Eukaryota; Metazoa; Chordata; Craniata; Vertebrata; Euteleostomi; Mammalia; Eutheria; Euarchontoglires; Primates; Haplorrhini; Catarrhini; Hominidae; Homo	.	c734_g1_i1|m.366	797-1402[+]	G6PT1_HUMAN^G6PT1_HUMAN^Q:3-201,H:233-427^42.714%ID^E:4.72e-51^RecName: Full=Glucose-6-phosphate exchanger SLC37A4 {ECO:0000305|PubMed:10026167, ECO:0000305|PubMed:21949678};^Eukaryota; Metazoa; Chordata; Craniata; Vertebrata; Euteleostomi; Mammalia; Eutheria; Euarchontoglires; Primates; Haplorrhini; Catarrhini; Hominidae; Homo	.	.	.	.	KEGG:hsa:2542`KO:K08171	GO:0005783^cellular_component^endoplasmic reticulum`GO:0005789^cellular_component^endoplasmic reticulum membrane`GO:0030176^cellular_component^integral component of endoplasmic reticulum membrane`GO:0016021^cellular_component^integral component of membrane`GO:0016020^cellular_component^membrane`GO:0061513^molecular_function^glucose 6-phosphate:inorganic phosphate antiporter activity`GO:0015152^mo…	.	.	.
c734_g1	c734_g1_i2	G6PT1_HUMAN^G6PT1_HUMAN^Q:346-1632,H:10-427^43.387%ID^E:1.43e-108^RecName: Full=Glucose-6-phosphate exchanger SLC37A4 {ECO:0000305|PubMed:10026167, ECO:0000305|PubMed:21949678};^Eukaryota; Metazoa; Chordata; Craniata; Vertebrata; Euteleostomi; Mammalia; Eutheria; Euarchontoglires; Primates; Haplorrhini; Catarrhini; Hominidae; Homo	.	c734_g1_i2|m.367	337-1635[+]	G6PT1_HUMAN^G6PT1_HUMAN^Q:4-432,H:10-427^43.387%ID^E:3.75e-122^RecName: Full=Glucose-6-phosphate exchanger SLC37A4 {ECO:0000305|PubMed:10026167, ECO:0000305|PubMed:21949678};^Eukaryota; Metazoa; Chordata; Craniata; Vertebrata; Euteleostomi; Mammalia; Eutheria; Euarchontoglires; Primates; Haplorrhini; Catarrhini; Hominidae; Homo	PF07690.15^MFS_1^Major Facilitator Superfamily^11-385^E:4.7e-43	.	.	.	KEGG:hsa:2542`KO:K08171	GO:0005783^cellular_component^endoplasmic reticulum`GO:0005789^cellular_component^endoplasmic reticulum membrane`GO:0030176^cellular_component^integral component of endoplasmic reticulum membrane`GO:0016021^cellular_component^integral component of membrane`GO:0016020^cellular_component^membrane`GO:0061513^molecular_function^glucose 6-phosphate:inorganic phosphate antiporter activity`GO:0015152^mo…	GO:0055085^biological_process^transmembrane transport`GO:0016021^cellular_component^integral component of membrane	.	.
c735_g1	c735_g1_i1	.	.	.	.	.	.	.	.	.	.	.	.	.	.
c736_g1	c736_g1_i1	.	.	.	.	.	.	.	.	.	.	.	.	.	.
c737_g1	c737_g1_i1	.	.	.	.	.	.	.	.	.	.	.	.	.	.
c739_g1	c739_g1_i1	.	.	.	.	.	.	.	.	.	.	.	.	.	.
c740_g1	c740_g1_i1	.	.	.	.	.	.	.	.	.	.	.	.	.	.
c740_g1	c740_g1_i2	SCNA_DROME^SCNA_DROME^Q:4-918,H:1694-2004^35.37%ID^E:6.65e-62^RecName: Full=Sodium channel protein para;^Eukaryota; Metazoa; Ecdysozoa; Arthropoda; Hexapoda; Insecta; Pterygota; Neoptera; Holometabola; Diptera; Brachycera; Muscomorpha; Ephydroidea; Drosophilidae; Drosophila; Sophophora`SCNA_DROME^SCNA_DROME^Q:61-582,H:1398-1594^24.138%ID^E:4.42e-07^RecName: Full=Sodium channel protein para;^Eukar…	.	c740_g1_i2|m.369	1-1035[+]	SCNA_DROME^SCNA_DROME^Q:2-306,H:1694-2004^35.37%ID^E:5.87e-64^RecName: Full=Sodium channel protein para;^Eukaryota; Metazoa; Ecdysozoa; Arthropoda; Hexapoda; Insecta; Pterygota; Neoptera; Holometabola; Diptera; Brachycera; Muscomorpha; Ephydroidea; Drosophilidae; Drosophila; Sophophora`SCNA_DROME^SCNA_DROME^Q:21-194,H:1398-1594^24.138%ID^E:1.3e-07^RecName: Full=Sodium channel protein para;^Eukary…	PF00520.30^Ion_trans^Ion transport protein^20-167^E:9.6e-18	.	.	ENOG410XNP6^Calcium channel	KEGG:dme:Dmel_CG9907`KO:K04834	GO:0005887^cellular_component^integral component of plasma membrane`GO:0001518^cellular_component^voltage-gated sodium channel complex`GO:0005509^molecular_function^calcium ion binding`GO:0005272^molecular_function^sodium channel activity`GO:0005244^molecular_function^voltage-gated ion channel activity`GO:0005248^molecular_function^voltage-gated sodium channel activity`GO:0045433^biological_proce…	GO:0005216^molecular_function^ion channel activity`GO:0006811^biological_process^ion transport`GO:0055085^biological_process^transmembrane transport`GO:0016020^cellular_component^membrane	.	.
c741_g1	c741_g1_i1	.	.	c741_g1_i1|m.370	68-505[-]	.	.	.	.	.	.	.	.	.	.
c742_g1	c742_g1_i1	.	.	.	.	.	.	.	.	.	.	.	.	.	.
c743_g1	c743_g1_i1	.	.	.	.	.	.	.	.	.	.	.	.	.	.
c744_g1	c744_g1_i1	.	.	.	.	.	.	.	.	.	.	.	.	.	.
c745_g1	c745_g1_i1	.	.	.	.	.	.	.	.	.	.	.	.	.	.
c745_g1	c745_g1_i2	.	.	.	.	.	.	.	.	.	.	.	.	.	.
c746_g1	c746_g1_i1	.	.	.	.	.	.	.	.	.	.	.	.	.	.
c747_g1	c747_g1_i1	.	.	.	.	.	.	.	.	.	.	.	.	.	.
c748_g1	c748_g1_i1	.	.	.	.	.	.	.	.	.	.	.	.	.	.
c749_g1	c749_g1_i1	.	.	.	.	.	.	.	.	.	.	.	.	.	.
c749_g2	c749_g2_i1	.	.	.	.	.	.	.	.	.	.	.	.	.	.
c750_g1	c750_g1_i1	.	.	.	.	.	.	.	.	.	.	.	.	.	.
c752_g1	c752_g1_i1	SYLM_PONAB^SYLM_PONAB^Q:3-809,H:128-400^45.126%ID^E:2.82e-76^RecName: Full=Probable leucine--tRNA ligase, mitochondrial;^Eukaryota; Metazoa; Chordata; Craniata; Vertebrata; Euteleostomi; Mammalia; Eutheria; Euarchontoglires; Primates; Haplorrhini; Catarrhini; Hominidae; Pongo	.	c752_g1_i1|m.371	3-809[+]	SYLM_PONAB^SYLM_PONAB^Q:1-269,H:128-400^45.126%ID^E:2.54e-76^RecName: Full=Probable leucine--tRNA ligase, mitochondrial;^Eukaryota; Metazoa; Chordata; Craniata; Vertebrata; Euteleostomi; Mammalia; Eutheria; Euarchontoglires; Primates; Haplorrhini; Catarrhini; Hominidae; Pongo	PF09334.10^tRNA-synt_1g^tRNA synthetases class I (M)^2-96^E:2.1e-10`PF00133.21^tRNA-synt_1^tRNA synthetases class I (I, L, M and V)^21-94^E:1.7e-09`PF13603.5^tRNA-synt_1_2^Leucyl-tRNA synthetase, Domain 2^146-197^E:4e-06`PF13603.5^tRNA-synt_1_2^Leucyl-tRNA synthetase, Domain 2^213-268^E:1.2e-06	.	.	COG0495^Leucyl-trna synthetase	KEGG:pon:100174294`KO:K01869	GO:0005759^cellular_component^mitochondrial matrix`GO:0002161^molecular_function^aminoacyl-tRNA editing activity`GO:0005524^molecular_function^ATP binding`GO:0004823^molecular_function^leucine-tRNA ligase activity`GO:0006429^biological_process^leucyl-tRNA aminoacylation	GO:0000166^molecular_function^nucleotide binding`GO:0004812^molecular_function^aminoacyl-tRNA ligase activity`GO:0005524^molecular_function^ATP binding`GO:0006418^biological_process^tRNA aminoacylation for protein translation`GO:0002161^molecular_function^aminoacyl-tRNA editing activity	.	.
c753_g1	c753_g1_i1	TCB2_CAEBR^TCB2_CAEBR^Q:199-5,H:173-241^34.783%ID^E:3.91e-06^RecName: Full=Transposable element Tcb2 transposase;^Eukaryota; Metazoa; Ecdysozoa; Nematoda; Chromadorea; Rhabditida; Rhabditoidea; Rhabditidae; Peloderinae; Caenorhabditis	.	.	.	.	.	.	.	ENOG410Z7UB^NA	.	GO:0005634^cellular_component^nucleus`GO:0003677^molecular_function^DNA binding`GO:0015074^biological_process^DNA integration`GO:0006313^biological_process^transposition, DNA-mediated	.	.	.
c755_g1	c755_g1_i1	.	.	.	.	.	.	.	.	.	.	.	.	.	.
c756_g1	c756_g1_i1	ALR_MOUSE^ALR_MOUSE^Q:154-591,H:55-195^55.479%ID^E:1.24e-56^RecName: Full=FAD-linked sulfhydryl oxidase ALR;^Eukaryota; Metazoa; Chordata; Craniata; Vertebrata; Euteleostomi; Mammalia; Eutheria; Euarchontoglires; Glires; Rodentia; Myomorpha; Muroidea; Muridae; Murinae; Mus; Mus	.	c756_g1_i1|m.372	1-591[+]	ALR_MOUSE^ALR_MOUSE^Q:52-197,H:55-195^55.479%ID^E:1.12e-56^RecName: Full=FAD-linked sulfhydryl oxidase ALR;^Eukaryota; Metazoa; Chordata; Craniata; Vertebrata; Euteleostomi; Mammalia; Eutheria; Euarchontoglires; Glires; Rodentia; Myomorpha; Muroidea; Muridae; Murinae; Mus; Mus	PF04777.12^Evr1_Alr^Erv1 / Alr family^101-190^E:5.4e-26	.	.	COG5054^thiol oxidase activity	KEGG:mmu:11692`KO:K17783	GO:0005829^cellular_component^cytosol`GO:0005615^cellular_component^extracellular space`GO:0005758^cellular_component^mitochondrial intermembrane space`GO:0005739^cellular_component^mitochondrion`GO:0050660^molecular_function^flavin adenine dinucleotide binding`GO:0016971^molecular_function^flavin-linked sulfhydryl oxidase activity`GO:0008083^molecular_function^growth factor activity`GO:0015035^m…	GO:0016972^molecular_function^thiol oxidase activity`GO:0055114^biological_process^oxidation-reduction process	.	.
c756_g1	c756_g1_i2	ALR_RAT^ALR_RAT^Q:293-625,H:85-195^62.162%ID^E:4.56e-49^RecName: Full=FAD-linked sulfhydryl oxidase ALR;^Eukaryota; Metazoa; Chordata; Craniata; Vertebrata; Euteleostomi; Mammalia; Eutheria; Euarchontoglires; Glires; Rodentia; Myomorpha; Muroidea; Muridae; Murinae; Rattus	.	c756_g1_i2|m.373	1-375[+]	.	.	.	.	.	.	.	.	.	.
c757_g1	c757_g1_i1	.	.	.	.	.	.	.	.	.	.	.	.	.	.
c758_g1	c758_g1_i1	.	.	.	.	.	.	.	.	.	.	.	.	.	.
c759_g1	c759_g1_i1	.	.	.	.	.	.	.	.	.	.	.	.	.	.
c760_g1	c760_g1_i1	.	.	.	.	.	.	.	.	.	.	.	.	.	.
c761_g1	c761_g1_i1	.	.	.	.	.	.	.	.	.	.	.	.	.	.
c762_g1	c762_g1_i1	.	.	.	.	.	.	.	.	.	.	.	.	.	.
c762_g1	c762_g1_i2	.	.	.	.	.	.	.	.	.	.	.	.	.	.
c762_g1	c762_g1_i3	.	.	.	.	.	.	.	.	.	.	.	.	.	.
c763_g1	c763_g1_i1	H2A_TIGCA^H2A_TIGCA^Q:668-877,H:40-116^42.857%ID^E:3.25e-07^RecName: Full=Histone H2A;^Eukaryota; Metazoa; Ecdysozoa; Arthropoda; Crustacea; Multicrustacea; Hexanauplia; Copepoda; Harpacticoida; Harpacticidae; Tigriopus	.	.	.	.	.	.	.	.	.	GO:0000786^cellular_component^nucleosome`GO:0005634^cellular_component^nucleus`GO:0003677^molecular_function^DNA binding`GO:0046982^molecular_function^protein heterodimerization activity	.	.	.
c765_g1	c765_g1_i1	.	.	.	.	.	.	.	.	.	.	.	.	.	.
c766_g1	c766_g1_i1	.	.	.	.	.	.	.	.	.	.	.	.	.	.
c767_g1	c767_g1_i1	.	.	c767_g1_i1|m.374	136-435[+]	.	.	.	.	.	.	.	.	.	.
c767_g1	c767_g1_i2	.	.	.	.	.	.	.	.	.	.	.	.	.	.
c768_g1	c768_g1_i1	CJ076_XENLA^CJ076_XENLA^Q:358-2376,H:10-689^58.455%ID^E:0^.^.	.	c768_g1_i1|m.375	358-2379[+]	CJ076_XENLA^CJ076_XENLA^Q:1-673,H:10-689^58.455%ID^E:0^.^.	PF08427.9^DUF1741^Domain of unknown function (DUF1741)^424-652^E:7.6e-85	.	.	.	.	.	.	.	.
c768_g1	c768_g1_i2	CJ076_XENLA^CJ076_XENLA^Q:307-2325,H:10-689^58.455%ID^E:0^.^.	.	c768_g1_i2|m.376	307-2328[+]	CJ076_XENLA^CJ076_XENLA^Q:1-673,H:10-689^58.455%ID^E:0^.^.	PF08427.9^DUF1741^Domain of unknown function (DUF1741)^424-652^E:7.6e-85	.	.	.	.	.	.	.	.
c769_g1	c769_g1_i1	.	.	.	.	.	.	.	.	.	.	.	.	.	.
c771_g1	c771_g1_i1	.	.	.	.	.	.	.	.	.	.	.	.	.	.
c772_g1	c772_g1_i1	.	.	.	.	.	.	.	.	.	.	.	.	.	.
c773_g1	c773_g1_i1	.	.	.	.	.	.	.	.	.	.	.	.	.	.
c774_g1	c774_g1_i1	SPT6H_HUMAN^SPT6H_HUMAN^Q:4921-398,H:190-1723^57.756%ID^E:0^RecName: Full=Transcription elongation factor SPT6;^Eukaryota; Metazoa; Chordata; Craniata; Vertebrata; Euteleostomi; Mammalia; Eutheria; Euarchontoglires; Primates; Haplorrhini; Catarrhini; Hominidae; Homo	.	c774_g1_i1|m.377	392-5461[-]	SPT6H_HUMAN^SPT6H_HUMAN^Q:70-1688,H:82-1723^56.673%ID^E:0^RecName: Full=Transcription elongation factor SPT6;^Eukaryota; Metazoa; Chordata; Craniata; Vertebrata; Euteleostomi; Mammalia; Eutheria; Euarchontoglires; Primates; Haplorrhini; Catarrhini; Hominidae; Homo	PF14632.5^SPT6_acidic^Acidic N-terminal SPT6^31-114^E:7e-10`PF14641.5^HTH_44^Helix-turn-helix DNA-binding domain of SPT6^299-411^E:2.5e-24`PF14639.5^YqgF^Holliday-junction resolvase-like of SPT6^755-908^E:1.9e-48`PF14635.5^HHH_7^Helix-hairpin-helix motif^913-1015^E:7.9e-37`PF14878.5^DLD^Death-like domain of SPT6^1028-1136^E:2e-36`PF00575.22^S1^S1 RNA binding domain^1206-1260^E:6.3e-10`PF14633.5^S…	.	.	COG2183^domain protein	KEGG:hsa:6830`KO:K11292	GO:0005654^cellular_component^nucleoplasm`GO:0005634^cellular_component^nucleus`GO:0008023^cellular_component^transcription elongation factor complex`GO:0035327^cellular_component^transcriptionally active chromatin`GO:0003677^molecular_function^DNA binding`GO:0003700^molecular_function^DNA-binding transcription factor activity`GO:0042393^molecular_function^histone binding`GO:0031491^molecular_fun…	GO:0003677^molecular_function^DNA binding`GO:0003676^molecular_function^nucleic acid binding	.	.
c776_g1	c776_g1_i1	.	.	.	.	.	.	.	.	.	.	.	.	.	.
c777_g1	c777_g1_i1	.	.	.	.	.	.	.	.	.	.	.	.	.	.
c779_g1	c779_g1_i1	JERKL_MOUSE^JERKL_MOUSE^Q:295-5,H:89-187^35%ID^E:2.77e-11^RecName: Full=Jerky protein homolog-like;^Eukaryota; Metazoa; Chordata; Craniata; Vertebrata; Euteleostomi; Mammalia; Eutheria; Euarchontoglires; Glires; Rodentia; Myomorpha; Muroidea; Muridae; Murinae; Mus; Mus	.	.	.	.	.	.	.	ENOG4110CDI^tigger transposable element derived	KEGG:mmu:77532	GO:0005634^cellular_component^nucleus`GO:0003677^molecular_function^DNA binding	.	.	.
c780_g1	c780_g1_i1	.	.	.	.	.	.	.	.	.	.	.	.	.	.
c781_g1	c781_g1_i1	.	.	c781_g1_i1|m.380	1-309[-]	.	.	.	.	.	.	.	.	.	.
c784_g1	c784_g1_i1	.	.	.	.	.	.	.	.	.	.	.	.	.	.
c786_g1	c786_g1_i1	.	.	.	.	.	.	.	.	.	.	.	.	.	.
c788_g1	c788_g1_i1	.	.	.	.	.	.	.	.	.	.	.	.	.	.
c788_g1	c788_g1_i2	.	.	.	.	.	.	.	.	.	.	.	.	.	.
c789_g1	c789_g1_i1	.	.	.	.	.	.	.	.	.	.	.	.	.	.
c790_g1	c790_g1_i1	.	.	.	.	.	.	.	.	.	.	.	.	.	.
c791_g1	c791_g1_i1	.	.	.	.	.	.	.	.	.	.	.	.	.	.
c792_g1	c792_g1_i1	.	.	.	.	.	.	.	.	.	.	.	.	.	.
c793_g1	c793_g1_i1	.	.	.	.	.	.	.	.	.	.	.	.	.	.
c794_g1	c794_g1_i1	.	.	.	.	.	.	.	.	.	.	.	.	.	.
c794_g1	c794_g1_i2	.	.	.	.	.	.	.	.	.	.	.	.	.	.
c796_g1	c796_g1_i1	.	.	.	.	.	.	.	.	.	.	.	.	.	.
c797_g1	c797_g1_i1	.	.	c797_g1_i1|m.381	76-375[-]	.	.	.	.	.	.	.	.	.	.
c798_g1	c798_g1_i1	.	.	.	.	.	.	.	.	.	.	.	.	.	.
c798_g1	c798_g1_i2	.	.	.	.	.	.	.	.	.	.	.	.	.	.
c800_g1	c800_g1_i1	CBY1_RAT^CBY1_RAT^Q:556-272,H:1-95^47.959%ID^E:8.63e-21^RecName: Full=Protein chibby homolog 1;^Eukaryota; Metazoa; Chordata; Craniata; Vertebrata; Euteleostomi; Mammalia; Eutheria; Euarchontoglires; Glires; Rodentia; Myomorpha; Muroidea; Muridae; Murinae; Rattus	.	c800_g1_i1|m.382	149-556[-]	CBY1_RAT^CBY1_RAT^Q:1-135,H:1-127^44.203%ID^E:7.52e-32^RecName: Full=Protein chibby homolog 1;^Eukaryota; Metazoa; Chordata; Craniata; Vertebrata; Euteleostomi; Mammalia; Eutheria; Euarchontoglires; Glires; Rodentia; Myomorpha; Muroidea; Muridae; Murinae; Rattus	PF14645.5^Chibby^Chibby family^1-115^E:1.7e-35	.	.	ENOG4111NU6^chibby homolog 1 (Drosophila)	KEGG:rno:246768	GO:0005814^cellular_component^centriole`GO:0036064^cellular_component^ciliary basal body`GO:0005794^cellular_component^Golgi apparatus`GO:0016607^cellular_component^nuclear speck`GO:0055007^biological_process^cardiac muscle cell differentiation`GO:0060271^biological_process^cilium assembly`GO:0045444^biological_process^fat cell differentiation`GO:0090090^biological_process^negative regulation of …	.	.	.
c802_g1	c802_g1_i1	.	.	.	.	.	.	.	.	.	.	.	.	.	.
c803_g1	c803_g1_i1	.	.	.	.	.	.	.	.	.	.	.	.	.	.
c805_g1	c805_g1_i1	.	.	.	.	.	.	.	.	.	.	.	.	.	.
c806_g1	c806_g1_i1	.	.	.	.	.	.	.	.	.	.	.	.	.	.
c807_g1	c807_g1_i1	.	.	.	.	.	.	.	.	.	.	.	.	.	.
c808_g1	c808_g1_i1	.	.	.	.	.	.	.	.	.	.	.	.	.	.
c809_g1	c809_g1_i1	.	.	.	.	.	.	.	.	.	.	.	.	.	.
c810_g1	c810_g1_i1	.	.	c810_g1_i1|m.383	3-383[-]	.	.	sigP:1^19^0.787^YES	.	.	.	.	.	.	.
c810_g1	c810_g1_i2	.	.	c810_g1_i2|m.384	3-383[-]	.	.	sigP:1^19^0.787^YES	.	.	.	.	.	.	.
c813_g1	c813_g1_i1	FBP3_STRPU^FBP3_STRPU^Q:876-19,H:50-329^35.354%ID^E:4.05e-31^RecName: Full=Fibropellin-3;^Eukaryota; Metazoa; Echinodermata; Eleutherozoa; Echinozoa; Echinoidea; Euechinoidea; Echinacea; Echinoida; Strongylocentrotidae; Strongylocentrotus`FBP3_STRPU^FBP3_STRPU^Q:483-13,H:294-445^37.654%ID^E:2.45e-13^RecName: Full=Fibropellin-3;^Eukaryota; Metazoa; Echinodermata; Eleutherozoa; Echinozoa; Echinoide…	.	c813_g1_i1|m.385	1-906[-]	FBP3_STRPU^FBP3_STRPU^Q:11-296,H:50-329^35.354%ID^E:3.64e-31^RecName: Full=Fibropellin-3;^Eukaryota; Metazoa; Echinodermata; Eleutherozoa; Echinozoa; Echinoidea; Euechinoidea; Echinacea; Echinoida; Strongylocentrotidae; Strongylocentrotus`FBP3_STRPU^FBP3_STRPU^Q:142-298,H:294-445^37.654%ID^E:2.2e-13^RecName: Full=Fibropellin-3;^Eukaryota; Metazoa; Echinodermata; Eleutherozoa; Echinozoa; Echinoide…	PF00431.19^CUB^CUB domain^28-136^E:6e-32`PF00008.26^EGF^EGF-like domain^259-289^E:1.7e-05`PF12661.6^hEGF^Human growth factor-like EGF^264-287^E:0.00087	.	.	.	KEGG:spu:373315	GO:0005615^cellular_component^extracellular space`GO:0005509^molecular_function^calcium ion binding	.	.	.
c815_g1	c815_g1_i1	.	.	.	.	.	.	.	.	.	.	.	.	.	.
c818_g1	c818_g1_i1	.	.	.	.	.	.	.	.	.	.	.	.	.	.
c819_g1	c819_g1_i1	.	.	c819_g1_i1|m.387	1-333[-]	.	.	.	.	.	.	.	.	.	.
c819_g1	c819_g1_i2	.	.	.	.	.	.	.	.	.	.	.	.	.	.
c820_g1	c820_g1_i1	.	.	.	.	.	.	.	.	.	.	.	.	.	.
c823_g1	c823_g1_i1	.	.	.	.	.	.	.	.	.	.	.	.	.	.
c823_g1	c823_g1_i2	.	.	.	.	.	.	.	.	.	.	.	.	.	.
c824_g1	c824_g1_i1	.	.	.	.	.	.	.	.	.	.	.	.	.	.
c827_g1	c827_g1_i1	.	.	.	.	.	.	.	.	.	.	.	.	.	.
c827_g1	c827_g1_i2	.	.	.	.	.	.	.	.	.	.	.	.	.	.
c828_g1	c828_g1_i1	.	.	.	.	.	.	.	.	.	.	.	.	.	.
c830_g1	c830_g1_i1	.	.	.	.	.	.	.	.	.	.	.	.	.	.
c832_g1	c832_g1_i1	.	.	.	.	.	.	.	.	.	.	.	.	.	.
c833_g1	c833_g1_i1	.	.	.	.	.	.	.	.	.	.	.	.	.	.
c834_g1	c834_g1_i1	.	.	.	.	.	.	.	.	.	.	.	.	.	.
c835_g1	c835_g1_i1	.	.	.	.	.	.	.	.	.	.	.	.	.	.
c837_g1	c837_g1_i1	TCB1_CAEBR^TCB1_CAEBR^Q:1091-441,H:2-219^29.358%ID^E:1.07e-14^RecName: Full=Transposable element Tcb1 transposase;^Eukaryota; Metazoa; Ecdysozoa; Nematoda; Chromadorea; Rhabditida; Rhabditoidea; Rhabditidae; Peloderinae; Caenorhabditis	.	.	.	.	.	.	.	COG2124^Cytochrome p450	.	GO:0005634^cellular_component^nucleus`GO:0003677^molecular_function^DNA binding`GO:0015074^biological_process^DNA integration`GO:0006313^biological_process^transposition, DNA-mediated	.	.	.
c838_g1	c838_g1_i1	HEXA_HUMAN^HEXA_HUMAN^Q:1811-294,H:24-526^52.326%ID^E:0^RecName: Full=Beta-hexosaminidase subunit alpha;^Eukaryota; Metazoa; Chordata; Craniata; Vertebrata; Euteleostomi; Mammalia; Eutheria; Euarchontoglires; Primates; Haplorrhini; Catarrhini; Hominidae; Homo	.	c838_g1_i1|m.391	285-1937[-]	HEXA_HUMAN^HEXA_HUMAN^Q:43-548,H:24-526^52.326%ID^E:0^RecName: Full=Beta-hexosaminidase subunit alpha;^Eukaryota; Metazoa; Chordata; Craniata; Vertebrata; Euteleostomi; Mammalia; Eutheria; Euarchontoglires; Primates; Haplorrhini; Catarrhini; Hominidae; Homo	PF14845.5^Glycohydro_20b2^beta-acetyl hexosaminidase like^42-169^E:2.5e-14`PF00728.21^Glyco_hydro_20^Glycosyl hydrolase family 20, catalytic domain^191-508^E:1.3e-84	sigP:1^16^0.608^YES	.	COG3525^ec 3.2.1.52	KEGG:hsa:3073`KO:K12373	GO:0042582^cellular_component^azurophil granule`GO:0070062^cellular_component^extracellular exosome`GO:0043202^cellular_component^lysosomal lumen`GO:0016020^cellular_component^membrane`GO:0008375^molecular_function^acetylglucosaminyltransferase activity`GO:0004563^molecular_function^beta-N-acetylhexosaminidase activity`GO:0102148^molecular_function^N-acetyl-beta-D-galactosaminidase activity`GO:00…	GO:0004553^molecular_function^hydrolase activity, hydrolyzing O-glycosyl compounds`GO:0005975^biological_process^carbohydrate metabolic process	.	.
c839_g1	c839_g1_i1	.	.	.	.	.	.	.	.	.	.	.	.	.	.
c841_g1	c841_g1_i1	.	.	.	.	.	.	.	.	.	.	.	.	.	.
c841_g1	c841_g1_i2	.	.	.	.	.	.	.	.	.	.	.	.	.	.
c843_g1	c843_g1_i1	RBP1_DROME^RBP1_DROME^Q:168-1,H:1-54^75%ID^E:2.76e-22^RecName: Full=RNA-binding protein 1;^Eukaryota; Metazoa; Ecdysozoa; Arthropoda; Hexapoda; Insecta; Pterygota; Neoptera; Holometabola; Diptera; Brachycera; Muscomorpha; Ephydroidea; Drosophilidae; Drosophila; Sophophora	.	.	.	.	.	.	.	ENOG4111N8Y^serine arginine-rich splicing factor	KEGG:dme:Dmel_CG17136	GO:0005634^cellular_component^nucleus`GO:0035327^cellular_component^transcriptionally active chromatin`GO:0003729^molecular_function^mRNA binding`GO:0045292^biological_process^mRNA cis splicing, via spliceosome`GO:0000381^biological_process^regulation of alternative mRNA splicing, via spliceosome`GO:0010468^biological_process^regulation of gene expression`GO:0031440^biological_process^regulation …	.	.	.
c843_g1	c843_g1_i2	RBP1_DROME^RBP1_DROME^Q:168-1,H:1-54^75%ID^E:1.2e-21^RecName: Full=RNA-binding protein 1;^Eukaryota; Metazoa; Ecdysozoa; Arthropoda; Hexapoda; Insecta; Pterygota; Neoptera; Holometabola; Diptera; Brachycera; Muscomorpha; Ephydroidea; Drosophilidae; Drosophila; Sophophora	.	.	.	.	.	.	.	ENOG4111N8Y^serine arginine-rich splicing factor	KEGG:dme:Dmel_CG17136	GO:0005634^cellular_component^nucleus`GO:0035327^cellular_component^transcriptionally active chromatin`GO:0003729^molecular_function^mRNA binding`GO:0045292^biological_process^mRNA cis splicing, via spliceosome`GO:0000381^biological_process^regulation of alternative mRNA splicing, via spliceosome`GO:0010468^biological_process^regulation of gene expression`GO:0031440^biological_process^regulation …	.	.	.
c845_g1	c845_g1_i1	.	.	.	.	.	.	.	.	.	.	.	.	.	.
c845_g2	c845_g2_i1	.	.	.	.	.	.	.	.	.	.	.	.	.	.
c846_g1	c846_g1_i1	.	.	.	.	.	.	.	.	.	.	.	.	.	.
c847_g1	c847_g1_i1	.	.	.	.	.	.	.	.	.	.	.	.	.	.
c849_g1	c849_g1_i1	.	.	.	.	.	.	.	.	.	.	.	.	.	.
c851_g1	c851_g1_i1	.	.	.	.	.	.	.	.	.	.	.	.	.	.
c852_g1	c852_g1_i1	.	.	.	.	.	.	.	.	.	.	.	.	.	.
c854_g1	c854_g1_i1	.	.	.	.	.	.	.	.	.	.	.	.	.	.
c855_g1	c855_g1_i1	.	.	.	.	.	.	.	.	.	.	.	.	.	.
c856_g1	c856_g1_i1	.	.	.	.	.	.	.	.	.	.	.	.	.	.
c857_g1	c857_g1_i1	.	.	.	.	.	.	.	.	.	.	.	.	.	.
c859_g1	c859_g1_i1	.	.	.	.	.	.	.	.	.	.	.	.	.	.
c860_g1	c860_g1_i1	.	.	.	.	.	.	.	.	.	.	.	.	.	.
c861_g1	c861_g1_i1	.	.	c861_g1_i1|m.392	119-478[-]	.	.	sigP:1^15^0.861^YES	.	.	.	.	.	.	.
c862_g1	c862_g1_i1	.	.	c862_g1_i1|m.393	2-325[-]	.	PF00084.19^Sushi^Sushi repeat (SCR repeat)^55-106^E:5.1e-06	.	.	.	.	.	.	.	.
c863_g1	c863_g1_i1	.	.	.	.	.	.	.	.	.	.	.	.	.	.
c864_g1	c864_g1_i1	.	.	.	.	.	.	.	.	.	.	.	.	.	.
c865_g1	c865_g1_i1	ZN112_HUMAN^ZN112_HUMAN^Q:1045-1911,H:611-897^39.792%ID^E:3.36e-58^RecName: Full=Zinc finger protein 112;^Eukaryota; Metazoa; Chordata; Craniata; Vertebrata; Euteleostomi; Mammalia; Eutheria; Euarchontoglires; Primates; Haplorrhini; Catarrhini; Hominidae; Homo`ZN112_HUMAN^ZN112_HUMAN^Q:1045-1923,H:527-816^40.614%ID^E:1.66e-54^RecName: Full=Zinc finger protein 112;^Eukaryota; Metazoa; Chordata; Cr…	.	c865_g1_i1|m.394	328-2367[+]	ZN112_HUMAN^ZN112_HUMAN^Q:215-528,H:587-897^38.854%ID^E:1.07e-60^RecName: Full=Zinc finger protein 112;^Eukaryota; Metazoa; Chordata; Craniata; Vertebrata; Euteleostomi; Mammalia; Eutheria; Euarchontoglires; Primates; Haplorrhini; Catarrhini; Hominidae; Homo`ZN112_HUMAN^ZN112_HUMAN^Q:67-515,H:342-772^32.321%ID^E:6.8e-54^RecName: Full=Zinc finger protein 112;^Eukaryota; Metazoa; Chordata; Craniata…	PF12874.6^zf-met^Zinc-finger of C2H2 type^238-256^E:0.019`PF00096.25^zf-C2H2^Zinc finger, C2H2 type^324-346^E:0.0076`PF00096.25^zf-C2H2^Zinc finger, C2H2 type^352-374^E:0.0014`PF12874.6^zf-met^Zinc-finger of C2H2 type^352-370^E:0.082`PF00096.25^zf-C2H2^Zinc finger, C2H2 type^380-402^E:3.9e-05`PF12874.6^zf-met^Zinc-finger of C2H2 type^380-400^E:0.0011`PF16622.4^zf-C2H2_11^zinc-finger C2H2-type^406…	.	.	COG5048^Zinc finger protein	KEGG:hsa:7771`KO:K09228	GO:0005634^cellular_component^nucleus`GO:0003677^molecular_function^DNA binding`GO:0003700^molecular_function^DNA-binding transcription factor activity`GO:0046872^molecular_function^metal ion binding`GO:0006355^biological_process^regulation of transcription, DNA-templated`GO:0006351^biological_process^transcription, DNA-templated	GO:0003676^molecular_function^nucleic acid binding	.	.
c866_g1	c866_g1_i1	EDRF1_MOUSE^EDRF1_MOUSE^Q:1-768,H:927-1173^42.023%ID^E:1.24e-51^RecName: Full=Erythroid differentiation-related factor 1;^Eukaryota; Metazoa; Chordata; Craniata; Vertebrata; Euteleostomi; Mammalia; Eutheria; Euarchontoglires; Glires; Rodentia; Myomorpha; Muroidea; Muridae; Murinae; Mus; Mus	.	c866_g1_i1|m.397	1-921[+]	EDRF1_MOUSE^EDRF1_MOUSE^Q:1-256,H:927-1173^42.023%ID^E:5.29e-52^RecName: Full=Erythroid differentiation-related factor 1;^Eukaryota; Metazoa; Chordata; Craniata; Vertebrata; Euteleostomi; Mammalia; Eutheria; Euarchontoglires; Glires; Rodentia; Myomorpha; Muroidea; Muridae; Murinae; Mus; Mus	.	.	.	ENOG410XSWW^Chromosome 10 open reading frame 137	KEGG:mmu:214764	GO:0005634^cellular_component^nucleus`GO:0045893^biological_process^positive regulation of transcription, DNA-templated`GO:0006351^biological_process^transcription, DNA-templated	.	.	.
c866_g1	c866_g1_i2	EDRF1_HUMAN^EDRF1_HUMAN^Q:1-495,H:927-1092^54.217%ID^E:3.07e-49^RecName: Full=Erythroid differentiation-related factor 1;^Eukaryota; Metazoa; Chordata; Craniata; Vertebrata; Euteleostomi; Mammalia; Eutheria; Euarchontoglires; Primates; Haplorrhini; Catarrhini; Hominidae; Homo	.	c866_g1_i2|m.398	1-513[+]	EDRF1_HUMAN^EDRF1_HUMAN^Q:1-165,H:927-1092^54.217%ID^E:2.46e-50^RecName: Full=Erythroid differentiation-related factor 1;^Eukaryota; Metazoa; Chordata; Craniata; Vertebrata; Euteleostomi; Mammalia; Eutheria; Euarchontoglires; Primates; Haplorrhini; Catarrhini; Hominidae; Homo	.	.	.	ENOG410XSWW^Chromosome 10 open reading frame 137	KEGG:hsa:26098	GO:0005634^cellular_component^nucleus`GO:0045893^biological_process^positive regulation of transcription, DNA-templated`GO:0006351^biological_process^transcription, DNA-templated	.	.	.
c870_g1	c870_g1_i1	.	.	.	.	.	.	.	.	.	.	.	.	.	.
c871_g1	c871_g1_i1	.	.	.	.	.	.	.	.	.	.	.	.	.	.
c873_g1	c873_g1_i1	.	.	.	.	.	.	.	.	.	.	.	.	.	.
c876_g1	c876_g1_i1	.	.	.	.	.	.	.	.	.	.	.	.	.	.
c877_g1	c877_g1_i1	RRN3_HUMAN^RRN3_HUMAN^Q:1781-225,H:50-612^36.219%ID^E:1.58e-114^RecName: Full=RNA polymerase I-specific transcription initiation factor RRN3;^Eukaryota; Metazoa; Chordata; Craniata; Vertebrata; Euteleostomi; Mammalia; Eutheria; Euarchontoglires; Primates; Haplorrhini; Catarrhini; Hominidae; Homo	.	c877_g1_i1|m.399	135-1862[-]	RRN3_HUMAN^RRN3_HUMAN^Q:28-546,H:50-612^36.283%ID^E:7.47e-121^RecName: Full=RNA polymerase I-specific transcription initiation factor RRN3;^Eukaryota; Metazoa; Chordata; Craniata; Vertebrata; Euteleostomi; Mammalia; Eutheria; Euarchontoglires; Primates; Haplorrhini; Catarrhini; Hominidae; Homo	PF05327.10^RRN3^RNA polymerase I specific transcription initiation factor RRN3^40-528^E:9.4e-116	.	.	ENOG410XRJJ^RNA polymerase I-specific transcription initiation factor	KEGG:hsa:54700`KO:K15216	GO:0005730^cellular_component^nucleolus`GO:0005654^cellular_component^nucleoplasm`GO:0005634^cellular_component^nucleus`GO:0001042^molecular_function^RNA polymerase I core binding`GO:0001164^molecular_function^RNA polymerase I CORE element sequence-specific DNA binding`GO:0001181^molecular_function^RNA polymerase I general transcription initiation factor activity`GO:0008283^biological_process^cel…	.	.	.
c878_g1	c878_g1_i1	.	.	.	.	.	.	.	.	.	.	.	.	.	.
c878_g2	c878_g2_i1	.	.	.	.	.	.	.	.	.	.	.	.	.	.
c879_g1	c879_g1_i1	.	.	.	.	.	.	.	.	.	.	.	.	.	.
c880_g1	c880_g1_i1	.	.	.	.	.	.	.	.	.	.	.	.	.	.
c882_g1	c882_g1_i1	.	.	.	.	.	.	.	.	.	.	.	.	.	.
c883_g1	c883_g1_i1	.	.	.	.	.	.	.	.	.	.	.	.	.	.
c884_g1	c884_g1_i1	.	.	.	.	.	.	.	.	.	.	.	.	.	.
c885_g1	c885_g1_i1	.	.	c885_g1_i1|m.400	1-447[-]	.	.	.	.	.	.	.	.	.	.
c886_g1	c886_g1_i1	.	.	.	.	.	.	.	.	.	.	.	.	.	.
c888_g1	c888_g1_i1	.	.	.	.	.	.	.	.	.	.	.	.	.	.
c890_g1	c890_g1_i1	.	.	.	.	.	.	.	.	.	.	.	.	.	.
c891_g1	c891_g1_i1	.	.	.	.	.	.	.	.	.	.	.	.	.	.
c892_g1	c892_g1_i1	MOS1T_DROMA^MOS1T_DROMA^Q:154-17,H:255-300^45.652%ID^E:1.93e-06^RecName: Full=Mariner Mos1 transposase;^Eukaryota; Metazoa; Ecdysozoa; Arthropoda; Hexapoda; Insecta; Pterygota; Neoptera; Holometabola; Diptera; Brachycera; Muscomorpha; Ephydroidea; Drosophilidae; Drosophila; Sophophora	.	.	.	.	.	.	.	.	.	GO:0005634^cellular_component^nucleus`GO:0003677^molecular_function^DNA binding`GO:0004519^molecular_function^endonuclease activity`GO:0046872^molecular_function^metal ion binding`GO:0015074^biological_process^DNA integration`GO:0006310^biological_process^DNA recombination	.	.	.
c893_g1	c893_g1_i1	.	.	.	.	.	.	.	.	.	.	.	.	.	.
c895_g1	c895_g1_i1	.	.	.	.	.	.	.	.	.	.	.	.	.	.
c896_g1	c896_g1_i1	.	.	.	.	.	.	.	.	.	.	.	.	.	.
c897_g1	c897_g1_i1	.	.	.	.	.	.	.	.	.	.	.	.	.	.
c898_g1	c898_g1_i1	.	.	.	.	.	.	.	.	.	.	.	.	.	.
c899_g1	c899_g1_i1	.	.	.	.	.	.	.	.	.	.	.	.	.	.
c900_g1	c900_g1_i1	.	.	.	.	.	.	.	.	.	.	.	.	.	.
c901_g1	c901_g1_i1	.	.	.	.	.	.	.	.	.	.	.	.	.	.
c902_g1	c902_g1_i1	.	.	.	.	.	.	.	.	.	.	.	.	.	.
c903_g1	c903_g1_i1	.	.	.	.	.	.	.	.	.	.	.	.	.	.
c904_g1	c904_g1_i1	.	.	.	.	.	.	.	.	.	.	.	.	.	.
c905_g1	c905_g1_i1	.	.	.	.	.	.	.	.	.	.	.	.	.	.
c906_g1	c906_g1_i1	.	.	.	.	.	.	.	.	.	.	.	.	.	.
c907_g1	c907_g1_i1	.	.	.	.	.	.	.	.	.	.	.	.	.	.
c907_g1	c907_g1_i2	.	.	.	.	.	.	.	.	.	.	.	.	.	.
c910_g1	c910_g1_i1	.	.	.	.	.	.	.	.	.	.	.	.	.	.
c911_g1	c911_g1_i1	.	.	.	.	.	.	.	.	.	.	.	.	.	.
c913_g1	c913_g1_i1	JAG1B_DANRE^JAG1B_DANRE^Q:507-1,H:456-626^47.368%ID^E:2.09e-47^RecName: Full=Protein jagged-1b;^Eukaryota; Metazoa; Chordata; Craniata; Vertebrata; Euteleostomi; Actinopterygii; Neopterygii; Teleostei; Ostariophysi; Cypriniformes; Cyprinidae; Danio`JAG1B_DANRE^JAG1B_DANRE^Q:474-1,H:609-779^37.209%ID^E:8.32e-26^RecName: Full=Protein jagged-1b;^Eukaryota; Metazoa; Chordata; Craniata; Vertebrata; Eu…	.	c913_g1_i1|m.403	1-513[-]	JAG1B_DANRE^JAG1B_DANRE^Q:3-171,H:456-626^47.368%ID^E:1.88e-47^RecName: Full=Protein jagged-1b;^Eukaryota; Metazoa; Chordata; Craniata; Vertebrata; Euteleostomi; Actinopterygii; Neopterygii; Teleostei; Ostariophysi; Cypriniformes; Cyprinidae; Danio`JAG1B_DANRE^JAG1B_DANRE^Q:14-171,H:609-779^37.209%ID^E:7.49e-26^RecName: Full=Protein jagged-1b;^Eukaryota; Metazoa; Chordata; Craniata; Vertebrata; E…	PF00008.26^EGF^EGF-like domain^3-26^E:1.8e-07`PF12661.6^hEGF^Human growth factor-like EGF^4-23^E:1.4e-06`PF07645.14^EGF_CA^Calcium-binding EGF domain^32-62^E:0.011`PF00008.26^EGF^EGF-like domain^35-63^E:2.2e-09`PF12661.6^hEGF^Human growth factor-like EGF^40-61^E:1.9e-06`PF00008.26^EGF^EGF-like domain^73-103^E:1.6e-08`PF07645.14^EGF_CA^Calcium-binding EGF domain^75-104^E:0.0092`PF12661.6^hEGF^Huma…	.	.	ENOG410XP6K^Notch ligand involved in the mediation of Notch signaling (By similarity)	.	GO:0016021^cellular_component^integral component of membrane`GO:0005509^molecular_function^calcium ion binding`GO:0005112^molecular_function^Notch binding`GO:0060117^biological_process^auditory receptor cell development`GO:0060351^biological_process^cartilage development involved in endochondral bone morphogenesis`GO:1904888^biological_process^cranial skeletal system development`GO:0009953^biolog…	GO:0005509^molecular_function^calcium ion binding	.	.
c914_g1	c914_g1_i1	.	.	.	.	.	.	.	.	.	.	.	.	.	.
c915_g1	c915_g1_i1	FA11_BOVIN^FA11_BOVIN^Q:179-361,H:390-443^36.066%ID^E:1.38e-07^RecName: Full=Coagulation factor XI;^Eukaryota; Metazoa; Chordata; Craniata; Vertebrata; Euteleostomi; Mammalia; Eutheria; Laurasiatheria; Cetartiodactyla; Ruminantia; Pecora; Bovidae; Bovinae; Bos	.	c915_g1_i1|m.404	2-457[+]	FA11_BOVIN^FA11_BOVIN^Q:60-120,H:390-443^36.066%ID^E:1.24e-07^RecName: Full=Coagulation factor XI;^Eukaryota; Metazoa; Chordata; Craniata; Vertebrata; Euteleostomi; Mammalia; Eutheria; Laurasiatheria; Cetartiodactyla; Ruminantia; Pecora; Bovidae; Bovinae; Bos	PF00089.25^Trypsin^Trypsin^69-136^E:9.6e-13	.	.	COG5640^protease	KEGG:bta:407998`KO:K01323	GO:0005576^cellular_component^extracellular region`GO:0008201^molecular_function^heparin binding`GO:0004252^molecular_function^serine-type endopeptidase activity`GO:0007596^biological_process^blood coagulation	GO:0004252^molecular_function^serine-type endopeptidase activity`GO:0006508^biological_process^proteolysis	.	.
c916_g1	c916_g1_i1	.	.	.	.	.	.	.	.	.	.	.	.	.	.
c916_g2	c916_g2_i1	.	.	.	.	.	.	.	.	.	.	.	.	.	.
c917_g1	c917_g1_i1	.	.	.	.	.	.	.	.	.	.	.	.	.	.
c918_g1	c918_g1_i1	SETMR_HUMAN^SETMR_HUMAN^Q:40-189,H:599-652^35.185%ID^E:4.7e-06^RecName: Full=Histone-lysine N-methyltransferase SETMAR {ECO:0000305};^Eukaryota; Metazoa; Chordata; Craniata; Vertebrata; Euteleostomi; Mammalia; Eutheria; Euarchontoglires; Primates; Haplorrhini; Catarrhini; Hominidae; Homo`SETMR_HUMAN^SETMR_HUMAN^Q:237-287,H:668-684^58.824%ID^E:4.7e-06^RecName: Full=Histone-lysine N-methyltransfera…	.	.	.	.	.	.	.	COG2940^Histone-lysine N-methyltransferase	KEGG:hsa:6419`KO:K11433	GO:0005730^cellular_component^nucleolus`GO:0005634^cellular_component^nucleus`GO:0035861^cellular_component^site of double-strand break`GO:0003677^molecular_function^DNA binding`GO:0044547^molecular_function^DNA topoisomerase binding`GO:0003690^molecular_function^double-stranded DNA binding`GO:0004519^molecular_function^endonuclease activity`GO:0046975^molecular_function^histone methyltransferase…	.	.	.
c918_g1	c918_g1_i2	.	.	.	.	.	.	.	.	.	.	.	.	.	.
c919_g1	c919_g1_i1	.	.	.	.	.	.	.	.	.	.	.	.	.	.
c921_g1	c921_g1_i1	RPC8_HUMAN^RPC8_HUMAN^Q:116-409,H:1-98^66.327%ID^E:2.73e-58^RecName: Full=DNA-directed RNA polymerase III subunit RPC8;^Eukaryota; Metazoa; Chordata; Craniata; Vertebrata; Euteleostomi; Mammalia; Eutheria; Euarchontoglires; Primates; Haplorrhini; Catarrhini; Hominidae; Homo`RPC8_HUMAN^RPC8_HUMAN^Q:462-701,H:121-202^60.714%ID^E:2.73e-58^RecName: Full=DNA-directed RNA polymerase III subunit RPC8;^E…	.	c921_g1_i1|m.406	360-704[+]	RPC8_HUMAN^RPC8_HUMAN^Q:35-114,H:121-202^60.714%ID^E:5.11e-28^RecName: Full=DNA-directed RNA polymerase III subunit RPC8;^Eukaryota; Metazoa; Chordata; Craniata; Vertebrata; Euteleostomi; Mammalia; Eutheria; Euarchontoglires; Primates; Haplorrhini; Catarrhini; Hominidae; Homo	PF08292.11^RNA_pol_Rbc25^RNA polymerase III subunit Rpc25^13-113^E:8.3e-19	.	.	COG1095^DNA-directed RNA Polymerase	KEGG:hsa:171568`KO:K03022	GO:0005813^cellular_component^centrosome`GO:0005829^cellular_component^cytosol`GO:0005666^cellular_component^RNA polymerase III complex`GO:0043231^cellular_component^intracellular membrane-bounded organelle`GO:0005654^cellular_component^nucleoplasm`GO:0003677^molecular_function^DNA binding`GO:0003899^molecular_function^DNA-directed 5'-3' RNA polymerase activity`GO:0051607^biological_process^defen…	.	.	.
c921_g1	c921_g1_i1	RPC8_HUMAN^RPC8_HUMAN^Q:116-409,H:1-98^66.327%ID^E:2.73e-58^RecName: Full=DNA-directed RNA polymerase III subunit RPC8;^Eukaryota; Metazoa; Chordata; Craniata; Vertebrata; Euteleostomi; Mammalia; Eutheria; Euarchontoglires; Primates; Haplorrhini; Catarrhini; Hominidae; Homo`RPC8_HUMAN^RPC8_HUMAN^Q:462-701,H:121-202^60.714%ID^E:2.73e-58^RecName: Full=DNA-directed RNA polymerase III subunit RPC8;^E…	.	c921_g1_i1|m.407	116-436[+]	RPC8_MOUSE^RPC8_MOUSE^Q:1-98,H:1-98^67.347%ID^E:1.69e-44^RecName: Full=DNA-directed RNA polymerase III subunit RPC8;^Eukaryota; Metazoa; Chordata; Craniata; Vertebrata; Euteleostomi; Mammalia; Eutheria; Euarchontoglires; Glires; Rodentia; Myomorpha; Muroidea; Muridae; Murinae; Mus; Mus	PF03876.16^SHS2_Rpb7-N^SHS2 domain found in N terminus of Rpb7p/Rpc25p/MJ0397^8-77^E:2.1e-17	.	.	COG1095^DNA-directed RNA Polymerase	KEGG:mmu:78929`KO:K03022	GO:0005813^cellular_component^centrosome`GO:0005666^cellular_component^RNA polymerase III complex`GO:0043231^cellular_component^intracellular membrane-bounded organelle`GO:0005654^cellular_component^nucleoplasm`GO:0003677^molecular_function^DNA binding`GO:0003899^molecular_function^DNA-directed 5'-3' RNA polymerase activity`GO:0051607^biological_process^defense response to virus`GO:0045087^biolog…	GO:0003899^molecular_function^DNA-directed 5'-3' RNA polymerase activity`GO:0006351^biological_process^transcription, DNA-templated	.	.
c921_g1	c921_g1_i2	RPC8_HUMAN^RPC8_HUMAN^Q:116-418,H:1-101^65.347%ID^E:1.01e-58^RecName: Full=DNA-directed RNA polymerase III subunit RPC8;^Eukaryota; Metazoa; Chordata; Craniata; Vertebrata; Euteleostomi; Mammalia; Eutheria; Euarchontoglires; Primates; Haplorrhini; Catarrhini; Hominidae; Homo`RPC8_HUMAN^RPC8_HUMAN^Q:418-657,H:121-202^60.714%ID^E:1.01e-58^RecName: Full=DNA-directed RNA polymerase III subunit RPC8;^…	.	c921_g1_i2|m.408	116-508[+]	RPC8_MOUSE^RPC8_MOUSE^Q:1-101,H:1-101^66.337%ID^E:3.47e-45^RecName: Full=DNA-directed RNA polymerase III subunit RPC8;^Eukaryota; Metazoa; Chordata; Craniata; Vertebrata; Euteleostomi; Mammalia; Eutheria; Euarchontoglires; Glires; Rodentia; Myomorpha; Muroidea; Muridae; Murinae; Mus; Mus	PF03876.16^SHS2_Rpb7-N^SHS2 domain found in N terminus of Rpb7p/Rpc25p/MJ0397^8-77^E:3.6e-17	.	.	COG1095^DNA-directed RNA Polymerase	KEGG:mmu:78929`KO:K03022	GO:0005813^cellular_component^centrosome`GO:0005666^cellular_component^RNA polymerase III complex`GO:0043231^cellular_component^intracellular membrane-bounded organelle`GO:0005654^cellular_component^nucleoplasm`GO:0003677^molecular_function^DNA binding`GO:0003899^molecular_function^DNA-directed 5'-3' RNA polymerase activity`GO:0051607^biological_process^defense response to virus`GO:0045087^biolog…	GO:0003899^molecular_function^DNA-directed 5'-3' RNA polymerase activity`GO:0006351^biological_process^transcription, DNA-templated	.	.
c922_g1	c922_g1_i1	.	.	.	.	.	.	.	.	.	.	.	.	.	.
c923_g1	c923_g1_i1	FLNA_DROME^FLNA_DROME^Q:3106-575,H:1363-2209^58.422%ID^E:0^RecName: Full=Filamin-A;^Eukaryota; Metazoa; Ecdysozoa; Arthropoda; Hexapoda; Insecta; Pterygota; Neoptera; Holometabola; Diptera; Brachycera; Muscomorpha; Ephydroidea; Drosophilidae; Drosophila; Sophophora`FLNA_DROME^FLNA_DROME^Q:3286-575,H:1111-1985^28.797%ID^E:4.41e-95^RecName: Full=Filamin-A;^Eukaryota; Metazoa; Ecdysozoa; Arthropoda;…	.	c923_g1_i1|m.410	566-3076[-]	FLNA_DROME^FLNA_DROME^Q:1-834,H:1373-2209^59.356%ID^E:0^RecName: Full=Filamin-A;^Eukaryota; Metazoa; Ecdysozoa; Arthropoda; Hexapoda; Insecta; Pterygota; Neoptera; Holometabola; Diptera; Brachycera; Muscomorpha; Ephydroidea; Drosophilidae; Drosophila; Sophophora`FLNA_DROME^FLNA_DROME^Q:2-834,H:1168-1985^29.324%ID^E:2.7e-96^RecName: Full=Filamin-A;^Eukaryota; Metazoa; Ecdysozoa; Arthropoda; Hexapo…	PF00630.18^Filamin^Filamin/ABP280 repeat^11-48^E:1e-10`PF00630.18^Filamin^Filamin/ABP280 repeat^60-140^E:7.5e-15`PF00630.18^Filamin^Filamin/ABP280 repeat^162-226^E:3.4e-07`PF00630.18^Filamin^Filamin/ABP280 repeat^236-321^E:6.4e-13`PF00630.18^Filamin^Filamin/ABP280 repeat^430-516^E:3.3e-10`PF00630.18^Filamin^Filamin/ABP280 repeat^527-611^E:6e-06`PF00630.18^Filamin^Filamin/ABP280 repeat^619-704^E:1…	.	.	.	KEGG:dme:Dmel_CG3937`KO:K04437	GO:0015629^cellular_component^actin cytoskeleton`GO:0045179^cellular_component^apical cortex`GO:0005829^cellular_component^cytosol`GO:0035324^cellular_component^female germline ring canal`GO:0035183^cellular_component^female germline ring canal inner rim`GO:0035182^cellular_component^female germline ring canal outer rim`GO:0005886^cellular_component^plasma membrane`GO:0030018^cellular_component^Z…	.	.	.
c924_g1	c924_g1_i1	.	.	.	.	.	.	.	.	.	.	.	.	.	.
c925_g1	c925_g1_i1	.	.	.	.	.	.	.	.	.	.	.	.	.	.
c926_g1	c926_g1_i1	.	.	.	.	.	.	.	.	.	.	.	.	.	.
c927_g1	c927_g1_i1	.	.	.	.	.	.	.	.	.	.	.	.	.	.
c928_g1	c928_g1_i1	.	.	.	.	.	.	.	.	.	.	.	.	.	.
c929_g1	c929_g1_i1	.	.	.	.	.	.	.	.	.	.	.	.	.	.
c930_g1	c930_g1_i1	.	.	.	.	.	.	.	.	.	.	.	.	.	.
c931_g1	c931_g1_i1	.	.	.	.	.	.	.	.	.	.	.	.	.	.
c932_g1	c932_g1_i1	.	.	.	.	.	.	.	.	.	.	.	.	.	.
c934_g1	c934_g1_i1	.	.	.	.	.	.	.	.	.	.	.	.	.	.
c934_g2	c934_g2_i1	.	.	.	.	.	.	.	.	.	.	.	.	.	.
c935_g1	c935_g1_i1	.	.	.	.	.	.	.	.	.	.	.	.	.	.
c937_g1	c937_g1_i1	.	.	.	.	.	.	.	.	.	.	.	.	.	.
c938_g1	c938_g1_i1	.	.	.	.	.	.	.	.	.	.	.	.	.	.
c939_g1	c939_g1_i1	.	.	.	.	.	.	.	.	.	.	.	.	.	.
c941_g1	c941_g1_i1	.	.	.	.	.	.	.	.	.	.	.	.	.	.
c941_g2	c941_g2_i1	.	.	.	.	.	.	.	.	.	.	.	.	.	.
c942_g1	c942_g1_i1	.	.	.	.	.	.	.	.	.	.	.	.	.	.
c942_g2	c942_g2_i1	.	.	c942_g2_i1|m.412	2-352[+]	.	.	.	.	.	.	.	.	.	.
c943_g1	c943_g1_i1	.	.	.	.	.	.	.	.	.	.	.	.	.	.
c944_g1	c944_g1_i1	.	.	.	.	.	.	.	.	.	.	.	.	.	.
c945_g1	c945_g1_i1	.	.	.	.	.	.	.	.	.	.	.	.	.	.
c946_g1	c946_g1_i1	SETMR_HUMAN^SETMR_HUMAN^Q:2-328,H:507-617^32.432%ID^E:1.34e-09^RecName: Full=Histone-lysine N-methyltransferase SETMAR {ECO:0000305};^Eukaryota; Metazoa; Chordata; Craniata; Vertebrata; Euteleostomi; Mammalia; Eutheria; Euarchontoglires; Primates; Haplorrhini; Catarrhini; Hominidae; Homo	.	.	.	.	.	.	.	COG2940^Histone-lysine N-methyltransferase	KEGG:hsa:6419`KO:K11433	GO:0005730^cellular_component^nucleolus`GO:0005634^cellular_component^nucleus`GO:0035861^cellular_component^site of double-strand break`GO:0003677^molecular_function^DNA binding`GO:0044547^molecular_function^DNA topoisomerase binding`GO:0003690^molecular_function^double-stranded DNA binding`GO:0004519^molecular_function^endonuclease activity`GO:0046975^molecular_function^histone methyltransferase…	.	.	.
c948_g1	c948_g1_i1	.	.	.	.	.	.	.	.	.	.	.	.	.	.
c949_g1	c949_g1_i1	.	.	.	.	.	.	.	.	.	.	.	.	.	.
c950_g1	c950_g1_i1	.	.	.	.	.	.	.	.	.	.	.	.	.	.
c952_g1	c952_g1_i1	AG10B_HUMAN^AG10B_HUMAN^Q:634-5,H:257-466^44.286%ID^E:8.71e-50^RecName: Full=Putative Dol-P-Glc:Glc(2)Man(9)GlcNAc(2)-PP-Dol alpha-1,2-glucosyltransferase {ECO:0000250|UniProtKB:P50076};^Eukaryota; Metazoa; Chordata; Craniata; Vertebrata; Euteleostomi; Mammalia; Eutheria; Euarchontoglires; Primates; Haplorrhini; Catarrhini; Hominidae; Homo	.	.	.	.	.	.	.	ENOG410YGXE^adds the third glucose residue to the lipid-linked oligosaccharide precursor for N-linked glycosylation. Transfers glucose from dolichyl phosphate glucose (Dol-P-Glc) onto the lipid-linked oligosaccharide Glc(2)Man(9)GlcNAc(2)-PP-Dol	KEGG:hsa:144245`KO:K03850	GO:0005783^cellular_component^endoplasmic reticulum`GO:0005789^cellular_component^endoplasmic reticulum membrane`GO:0016021^cellular_component^integral component of membrane`GO:0005886^cellular_component^plasma membrane`GO:0106073^molecular_function^dolichyl pyrophosphate Glc2Man9GlcNAc2 alpha-1,2-glucosyltransferase activity`GO:0004583^molecular_function^dolichyl-phosphate-glucose-glycolipid alp…	.	.	.
c953_g1	c953_g1_i1	.	.	.	.	.	.	.	.	.	.	.	.	.	.
c954_g1	c954_g1_i1	.	.	.	.	.	.	.	.	.	.	.	.	.	.
c956_g1	c956_g1_i1	B3GT6_HUMAN^B3GT6_HUMAN^Q:1105-335,H:65-325^47.893%ID^E:2.53e-87^RecName: Full=Beta-1,3-galactosyltransferase 6;^Eukaryota; Metazoa; Chordata; Craniata; Vertebrata; Euteleostomi; Mammalia; Eutheria; Euarchontoglires; Primates; Haplorrhini; Catarrhini; Hominidae; Homo	.	c956_g1_i1|m.414	317-1384[-]	B3GT6_HUMAN^B3GT6_HUMAN^Q:94-350,H:65-325^47.893%ID^E:5.08e-89^RecName: Full=Beta-1,3-galactosyltransferase 6;^Eukaryota; Metazoa; Chordata; Craniata; Vertebrata; Euteleostomi; Mammalia; Eutheria; Euarchontoglires; Primates; Haplorrhini; Catarrhini; Hominidae; Homo	PF01762.20^Galactosyl_T^Galactosyltransferase^101-284^E:1.1e-31`PF02434.15^Fringe^Fringe-like^144-319^E:0.00021	.	.	ENOG410XV5H^Beta-1,3-galactosyltransferase	KEGG:hsa:126792`KO:K00734	GO:0032580^cellular_component^Golgi cisterna membrane`GO:0005797^cellular_component^Golgi medial cisterna`GO:0000139^cellular_component^Golgi membrane`GO:0016021^cellular_component^integral component of membrane`GO:0016020^cellular_component^membrane`GO:0047220^molecular_function^galactosylxylosylprotein 3-beta-galactosyltransferase activity`GO:0008499^molecular_function^UDP-galactose:beta-N-acet…	GO:0008378^molecular_function^galactosyltransferase activity`GO:0006486^biological_process^protein glycosylation`GO:0016020^cellular_component^membrane`GO:0016757^molecular_function^transferase activity, transferring glycosyl groups	.	.
c956_g1	c956_g1_i2	B3GT6_HUMAN^B3GT6_HUMAN^Q:1028-258,H:65-325^47.893%ID^E:1.14e-87^RecName: Full=Beta-1,3-galactosyltransferase 6;^Eukaryota; Metazoa; Chordata; Craniata; Vertebrata; Euteleostomi; Mammalia; Eutheria; Euarchontoglires; Primates; Haplorrhini; Catarrhini; Hominidae; Homo	.	c956_g1_i2|m.415	240-1307[-]	B3GT6_HUMAN^B3GT6_HUMAN^Q:94-350,H:65-325^47.893%ID^E:5.08e-89^RecName: Full=Beta-1,3-galactosyltransferase 6;^Eukaryota; Metazoa; Chordata; Craniata; Vertebrata; Euteleostomi; Mammalia; Eutheria; Euarchontoglires; Primates; Haplorrhini; Catarrhini; Hominidae; Homo	PF01762.20^Galactosyl_T^Galactosyltransferase^101-284^E:1.1e-31`PF02434.15^Fringe^Fringe-like^144-319^E:0.00021	.	.	ENOG410XV5H^Beta-1,3-galactosyltransferase	KEGG:hsa:126792`KO:K00734	GO:0032580^cellular_component^Golgi cisterna membrane`GO:0005797^cellular_component^Golgi medial cisterna`GO:0000139^cellular_component^Golgi membrane`GO:0016021^cellular_component^integral component of membrane`GO:0016020^cellular_component^membrane`GO:0047220^molecular_function^galactosylxylosylprotein 3-beta-galactosyltransferase activity`GO:0008499^molecular_function^UDP-galactose:beta-N-acet…	GO:0008378^molecular_function^galactosyltransferase activity`GO:0006486^biological_process^protein glycosylation`GO:0016020^cellular_component^membrane`GO:0016757^molecular_function^transferase activity, transferring glycosyl groups	.	.
c957_g1	c957_g1_i1	.	.	.	.	.	.	.	.	.	.	.	.	.	.
c959_g1	c959_g1_i1	.	.	.	.	.	.	.	.	.	.	.	.	.	.
c960_g1	c960_g1_i1	.	.	.	.	.	.	.	.	.	.	.	.	.	.
c961_g1	c961_g1_i1	.	.	.	.	.	.	.	.	.	.	.	.	.	.
c962_g1	c962_g1_i1	.	.	.	.	.	.	.	.	.	.	.	.	.	.
c962_g1	c962_g1_i2	.	.	.	.	.	.	.	.	.	.	.	.	.	.
c963_g1	c963_g1_i1	.	.	.	.	.	.	.	.	.	.	.	.	.	.
c963_g1	c963_g1_i2	.	.	.	.	.	.	.	.	.	.	.	.	.	.
c964_g1	c964_g1_i1	SETMR_HUMAN^SETMR_HUMAN^Q:306-166,H:344-390^42.553%ID^E:4.45e-08^RecName: Full=Histone-lysine N-methyltransferase SETMAR {ECO:0000305};^Eukaryota; Metazoa; Chordata; Craniata; Vertebrata; Euteleostomi; Mammalia; Eutheria; Euarchontoglires; Primates; Haplorrhini; Catarrhini; Hominidae; Homo`SETMR_HUMAN^SETMR_HUMAN^Q:164-33,H:392-436^46.667%ID^E:4.45e-08^RecName: Full=Histone-lysine N-methyltransfe…	.	.	.	.	.	.	.	COG2940^Histone-lysine N-methyltransferase	KEGG:hsa:6419`KO:K11433	GO:0005730^cellular_component^nucleolus`GO:0005634^cellular_component^nucleus`GO:0035861^cellular_component^site of double-strand break`GO:0003677^molecular_function^DNA binding`GO:0044547^molecular_function^DNA topoisomerase binding`GO:0003690^molecular_function^double-stranded DNA binding`GO:0004519^molecular_function^endonuclease activity`GO:0046975^molecular_function^histone methyltransferase…	.	.	.
c965_g1	c965_g1_i1	.	.	.	.	.	.	.	.	.	.	.	.	.	.
c966_g1	c966_g1_i1	MET15_DROME^MET15_DROME^Q:254-1288,H:12-356^49.856%ID^E:4.6e-106^RecName: Full=Probable methyltransferase-like protein 15 homolog;^Eukaryota; Metazoa; Ecdysozoa; Arthropoda; Hexapoda; Insecta; Pterygota; Neoptera; Holometabola; Diptera; Brachycera; Muscomorpha; Ephydroidea; Drosophilidae; Drosophila; Sophophora	.	c966_g1_i1|m.416	185-1291[+]	MET15_DROME^MET15_DROME^Q:24-368,H:12-356^50.432%ID^E:5.99e-114^RecName: Full=Probable methyltransferase-like protein 15 homolog;^Eukaryota; Metazoa; Ecdysozoa; Arthropoda; Hexapoda; Insecta; Pterygota; Neoptera; Holometabola; Diptera; Brachycera; Muscomorpha; Ephydroidea; Drosophilidae; Drosophila; Sophophora	PF01795.18^Methyltransf_5^MraW methylase family^37-366^E:8e-82	.	.	COG0275^Specifically methylates the N4 position of cytidine in position 1402 (C1402) of 16S rRNA (By similarity)	KEGG:dme:Dmel_CG14683	GO:0071424^molecular_function^rRNA (cytosine-N4-)-methyltransferase activity`GO:0070475^biological_process^rRNA base methylation	GO:0008168^molecular_function^methyltransferase activity	.	.
c967_g1	c967_g1_i1	.	.	c967_g1_i1|m.417	1-645[+]	.	.	.	.	.	.	.	.	.	.
c967_g1	c967_g1_i2	.	.	c967_g1_i2|m.419	164-1051[+]	.	.	.	.	.	.	.	.	.	.
c969_g1	c969_g1_i1	.	.	.	.	.	.	.	.	.	.	.	.	.	.
c970_g1	c970_g1_i1	.	.	.	.	.	.	.	.	.	.	.	.	.	.
c971_g1	c971_g1_i1	COPIA_DROME^COPIA_DROME^Q:425-6,H:1189-1338^36%ID^E:1.13e-17^RecName: Full=Copia protein;^Eukaryota; Metazoa; Ecdysozoa; Arthropoda; Hexapoda; Insecta; Pterygota; Neoptera; Holometabola; Diptera; Brachycera; Muscomorpha; Ephydroidea; Drosophilidae; Drosophila; Sophophora	.	.	.	.	.	.	.	.	.	GO:0004190^molecular_function^aspartic-type endopeptidase activity`GO:0005524^molecular_function^ATP binding`GO:0003676^molecular_function^nucleic acid binding`GO:0008270^molecular_function^zinc ion binding`GO:0015074^biological_process^DNA integration	.	.	.
c972_g1	c972_g1_i1	.	.	.	.	.	.	.	.	.	.	.	.	.	.
c974_g1	c974_g1_i1	.	.	.	.	.	.	.	.	.	.	.	.	.	.
c975_g1	c975_g1_i1	.	.	.	.	.	.	.	.	.	.	.	.	.	.
c976_g1	c976_g1_i1	.	.	.	.	.	.	.	.	.	.	.	.	.	.
c977_g1	c977_g1_i1	.	.	c977_g1_i1|m.422	3-308[+]	.	.	.	.	.	.	.	.	.	.
c977_g2	c977_g2_i1	.	.	.	.	.	.	.	.	.	.	.	.	.	.
c978_g1	c978_g1_i1	.	.	.	.	.	.	.	.	.	.	.	.	.	.
c979_g1	c979_g1_i1	.	.	.	.	.	.	.	.	.	.	.	.	.	.
c980_g1	c980_g1_i1	.	.	.	.	.	.	.	.	.	.	.	.	.	.
c980_g2	c980_g2_i1	.	.	.	.	.	.	.	.	.	.	.	.	.	.
c981_g1	c981_g1_i1	PSB4_XENLA^PSB4_XENLA^Q:315-977,H:22-242^61.538%ID^E:1.26e-100^RecName: Full=Proteasome subunit beta type-4;^Eukaryota; Metazoa; Chordata; Craniata; Vertebrata; Euteleostomi; Amphibia; Batrachia; Anura; Pipoidea; Pipidae; Xenopodinae; Xenopus; Xenopus	.	c981_g1_i1|m.423	198-980[+]	PSB4_XENLA^PSB4_XENLA^Q:40-260,H:22-242^61.538%ID^E:7.89e-102^RecName: Full=Proteasome subunit beta type-4;^Eukaryota; Metazoa; Chordata; Craniata; Vertebrata; Euteleostomi; Amphibia; Batrachia; Anura; Pipoidea; Pipidae; Xenopodinae; Xenopus; Xenopus	PF00227.25^Proteasome^Proteasome subunit^48-232^E:2.6e-28	.	.	.	.	GO:0005737^cellular_component^cytoplasm`GO:0005634^cellular_component^nucleus`GO:0005839^cellular_component^proteasome core complex`GO:0019774^cellular_component^proteasome core complex, beta-subunit complex`GO:0004298^molecular_function^threonine-type endopeptidase activity`GO:0051603^biological_process^proteolysis involved in cellular protein catabolic process	GO:0004298^molecular_function^threonine-type endopeptidase activity`GO:0051603^biological_process^proteolysis involved in cellular protein catabolic process`GO:0005839^cellular_component^proteasome core complex	.	.
c982_g1	c982_g1_i1	.	.	.	.	.	.	.	.	.	.	.	.	.	.
c983_g1	c983_g1_i1	TIGD6_HUMAN^TIGD6_HUMAN^Q:252-7,H:194-274^40.964%ID^E:2.18e-14^RecName: Full=Tigger transposable element-derived protein 6;^Eukaryota; Metazoa; Chordata; Craniata; Vertebrata; Euteleostomi; Mammalia; Eutheria; Euarchontoglires; Primates; Haplorrhini; Catarrhini; Hominidae; Homo	.	.	.	.	.	.	.	ENOG4110CDI^tigger transposable element derived	KEGG:hsa:81789	GO:0005634^cellular_component^nucleus`GO:0003677^molecular_function^DNA binding	.	.	.
c983_g1	c983_g1_i2	TIGD6_HUMAN^TIGD6_HUMAN^Q:333-10,H:167-273^41.284%ID^E:1.13e-22^RecName: Full=Tigger transposable element-derived protein 6;^Eukaryota; Metazoa; Chordata; Craniata; Vertebrata; Euteleostomi; Mammalia; Eutheria; Euarchontoglires; Primates; Haplorrhini; Catarrhini; Hominidae; Homo	.	.	.	.	.	.	.	ENOG4110CDI^tigger transposable element derived	KEGG:hsa:81789	GO:0005634^cellular_component^nucleus`GO:0003677^molecular_function^DNA binding	.	.	.
c984_g1	c984_g1_i1	MSTO1_HUMAN^MSTO1_HUMAN^Q:117-1340,H:151-562^33.412%ID^E:2.22e-64^RecName: Full=Protein misato homolog 1;^Eukaryota; Metazoa; Chordata; Craniata; Vertebrata; Euteleostomi; Mammalia; Eutheria; Euarchontoglires; Primates; Haplorrhini; Catarrhini; Hominidae; Homo	.	c984_g1_i1|m.424	3-1358[+]	MSTO1_HUMAN^MSTO1_HUMAN^Q:39-446,H:151-562^33.412%ID^E:8.92e-65^RecName: Full=Protein misato homolog 1;^Eukaryota; Metazoa; Chordata; Craniata; Vertebrata; Euteleostomi; Mammalia; Eutheria; Euarchontoglires; Primates; Haplorrhini; Catarrhini; Hominidae; Homo	PF14881.5^Tubulin_3^Tubulin domain^47-234^E:1.9e-18`PF00091.24^Tubulin^Tubulin/FtsZ family, GTPase domain^82-150^E:8.9e-06	sigP:1^23^0.772^YES	.	ENOG410XPM0^Misato homolog 1 (Drosophila)	KEGG:hsa:55154	GO:0005737^cellular_component^cytoplasm`GO:0005741^cellular_component^mitochondrial outer membrane`GO:0048311^biological_process^mitochondrion distribution`GO:0007005^biological_process^mitochondrion organization	GO:0003924^molecular_function^GTPase activity	.	.
c984_g1	c984_g1_i2	MSTO1_DANRE^MSTO1_DANRE^Q:313-2151,H:8-585^30.428%ID^E:1.65e-73^RecName: Full=Protein misato homolog 1;^Eukaryota; Metazoa; Chordata; Craniata; Vertebrata; Euteleostomi; Actinopterygii; Neopterygii; Teleostei; Ostariophysi; Cypriniformes; Cyprinidae; Danio	.	c984_g1_i2|m.425	295-2154[+]	MSTO1_HUMAN^MSTO1_HUMAN^Q:7-614,H:8-562^29.308%ID^E:4.43e-75^RecName: Full=Protein misato homolog 1;^Eukaryota; Metazoa; Chordata; Craniata; Vertebrata; Euteleostomi; Mammalia; Eutheria; Euarchontoglires; Primates; Haplorrhini; Catarrhini; Hominidae; Homo	PF10644.8^Misat_Tub_SegII^Misato Segment II tubulin-like domain^6-96^E:4.6e-28`PF14881.5^Tubulin_3^Tubulin domain^215-402^E:3.8e-18`PF00091.24^Tubulin^Tubulin/FtsZ family, GTPase domain^250-318^E:1.5e-05	.	.	ENOG410XPM0^Misato homolog 1 (Drosophila)	KEGG:hsa:55154	GO:0005737^cellular_component^cytoplasm`GO:0005741^cellular_component^mitochondrial outer membrane`GO:0048311^biological_process^mitochondrion distribution`GO:0007005^biological_process^mitochondrion organization	GO:0003924^molecular_function^GTPase activity	.	.
c985_g1	c985_g1_i1	.	.	.	.	.	.	.	.	.	.	.	.	.	.
c987_g1	c987_g1_i1	.	.	.	.	.	.	.	.	.	.	.	.	.	.
c989_g1	c989_g1_i1	.	.	.	.	.	.	.	.	.	.	.	.	.	.
c990_g1	c990_g1_i1	ZNF91_HUMAN^ZNF91_HUMAN^Q:693-1,H:778-999^27.66%ID^E:5.3e-18^RecName: Full=Zinc finger protein 91;^Eukaryota; Metazoa; Chordata; Craniata; Vertebrata; Euteleostomi; Mammalia; Eutheria; Euarchontoglires; Primates; Haplorrhini; Catarrhini; Hominidae; Homo`ZNF91_HUMAN^ZNF91_HUMAN^Q:636-1,H:575-775^26.009%ID^E:3.56e-14^RecName: Full=Zinc finger protein 91;^Eukaryota; Metazoa; Chordata; Craniata; Vert…	.	c990_g1_i1|m.426	1-720[-]	ZN136_PONAB^ZN136_PONAB^Q:17-240,H:239-481^29.508%ID^E:1.01e-23^RecName: Full=Zinc finger protein 136;^Eukaryota; Metazoa; Chordata; Craniata; Vertebrata; Euteleostomi; Mammalia; Eutheria; Euarchontoglires; Primates; Haplorrhini; Catarrhini; Hominidae; Pongo`ZN136_PONAB^ZN136_PONAB^Q:16-240,H:182-425^27.347%ID^E:7.91e-18^RecName: Full=Zinc finger protein 136;^Eukaryota; Metazoa; Chordata; Craniat…	PF00096.25^zf-C2H2^Zinc finger, C2H2 type^84-106^E:0.00013`PF12874.6^zf-met^Zinc-finger of C2H2 type^85-104^E:0.00044`PF13912.5^zf-C2H2_6^C2H2-type zinc finger^152-175^E:0.00042`PF00096.25^zf-C2H2^Zinc finger, C2H2 type^178-200^E:0.0011`PF00096.25^zf-C2H2^Zinc finger, C2H2 type^208-229^E:0.0094`PF13913.5^zf-C2HC_2^zinc-finger of a C2HC-type^209-225^E:0.078	.	.	COG5048^Zinc finger protein	KEGG:pon:100171692`KO:K09228	GO:0005634^cellular_component^nucleus`GO:0003677^molecular_function^DNA binding`GO:0046872^molecular_function^metal ion binding`GO:0006355^biological_process^regulation of transcription, DNA-templated`GO:0006351^biological_process^transcription, DNA-templated	GO:0003676^molecular_function^nucleic acid binding	.	.
c990_g1	c990_g1_i2	ZN615_HUMAN^ZN615_HUMAN^Q:762-1,H:166-405^27.907%ID^E:1.22e-18^RecName: Full=Zinc finger protein 615;^Eukaryota; Metazoa; Chordata; Craniata; Vertebrata; Euteleostomi; Mammalia; Eutheria; Euarchontoglires; Primates; Haplorrhini; Catarrhini; Hominidae; Homo`ZN615_HUMAN^ZN615_HUMAN^Q:636-1,H:317-517^30.374%ID^E:4.73e-17^RecName: Full=Zinc finger protein 615;^Eukaryota; Metazoa; Chordata; Craniata; …	.	c990_g1_i2|m.427	1-720[-]	ZN136_PONAB^ZN136_PONAB^Q:17-240,H:239-481^29.508%ID^E:1.01e-23^RecName: Full=Zinc finger protein 136;^Eukaryota; Metazoa; Chordata; Craniata; Vertebrata; Euteleostomi; Mammalia; Eutheria; Euarchontoglires; Primates; Haplorrhini; Catarrhini; Hominidae; Pongo`ZN136_PONAB^ZN136_PONAB^Q:16-240,H:182-425^27.347%ID^E:7.91e-18^RecName: Full=Zinc finger protein 136;^Eukaryota; Metazoa; Chordata; Craniat…	PF00096.25^zf-C2H2^Zinc finger, C2H2 type^84-106^E:0.00013`PF12874.6^zf-met^Zinc-finger of C2H2 type^85-104^E:0.00044`PF13912.5^zf-C2H2_6^C2H2-type zinc finger^152-175^E:0.00042`PF00096.25^zf-C2H2^Zinc finger, C2H2 type^178-200^E:0.0011`PF00096.25^zf-C2H2^Zinc finger, C2H2 type^208-229^E:0.0094`PF13913.5^zf-C2HC_2^zinc-finger of a C2HC-type^209-225^E:0.078	.	.	COG5048^Zinc finger protein	KEGG:pon:100171692`KO:K09228	GO:0005634^cellular_component^nucleus`GO:0003677^molecular_function^DNA binding`GO:0046872^molecular_function^metal ion binding`GO:0006355^biological_process^regulation of transcription, DNA-templated`GO:0006351^biological_process^transcription, DNA-templated	GO:0003676^molecular_function^nucleic acid binding	.	.
c991_g1	c991_g1_i1	HORM1_XENLA^HORM1_XENLA^Q:861-304,H:49-232^42.328%ID^E:2.56e-40^RecName: Full=HORMA domain-containing protein 1;^Eukaryota; Metazoa; Chordata; Craniata; Vertebrata; Euteleostomi; Amphibia; Batrachia; Anura; Pipoidea; Pipidae; Xenopodinae; Xenopus; Xenopus	.	c991_g1_i1|m.428	1-861[-]	HORM1_BOVIN^HORM1_BOVIN^Q:1-186,H:49-234^38.71%ID^E:8.89e-46^RecName: Full=HORMA domain-containing protein 1;^Eukaryota; Metazoa; Chordata; Craniata; Vertebrata; Euteleostomi; Mammalia; Eutheria; Laurasiatheria; Cetartiodactyla; Ruminantia; Pecora; Bovidae; Bovinae; Bos	PF02301.17^HORMA^HORMA domain^1-172^E:2.7e-43	.	.	ENOG410XT4N^HORMA domain containing	KEGG:bta:529615	GO:0005694^cellular_component^chromosome`GO:0005634^cellular_component^nucleus`GO:0000795^cellular_component^synaptonemal complex`GO:0001824^biological_process^blastocyst development`GO:0051321^biological_process^meiotic cell cycle`GO:0042138^biological_process^meiotic DNA double-strand break formation`GO:0051598^biological_process^meiotic recombination checkpoint`GO:0051177^biological_process^me…	.	.	.
c991_g1	c991_g1_i2	HORM1_XENLA^HORM1_XENLA^Q:1023-466,H:49-232^42.328%ID^E:4.11e-40^RecName: Full=HORMA domain-containing protein 1;^Eukaryota; Metazoa; Chordata; Craniata; Vertebrata; Euteleostomi; Amphibia; Batrachia; Anura; Pipoidea; Pipidae; Xenopodinae; Xenopus; Xenopus	.	c991_g1_i2|m.430	1-1023[-]	HORM1_BOVIN^HORM1_BOVIN^Q:1-186,H:49-234^38.71%ID^E:2.9e-45^RecName: Full=HORMA domain-containing protein 1;^Eukaryota; Metazoa; Chordata; Craniata; Vertebrata; Euteleostomi; Mammalia; Eutheria; Laurasiatheria; Cetartiodactyla; Ruminantia; Pecora; Bovidae; Bovinae; Bos	PF02301.17^HORMA^HORMA domain^1-172^E:4.2e-43	.	.	ENOG410XT4N^HORMA domain containing	KEGG:bta:529615	GO:0005694^cellular_component^chromosome`GO:0005634^cellular_component^nucleus`GO:0000795^cellular_component^synaptonemal complex`GO:0001824^biological_process^blastocyst development`GO:0051321^biological_process^meiotic cell cycle`GO:0042138^biological_process^meiotic DNA double-strand break formation`GO:0051598^biological_process^meiotic recombination checkpoint`GO:0051177^biological_process^me…	.	.	.
c992_g1	c992_g1_i1	.	.	.	.	.	.	.	.	.	.	.	.	.	.
c993_g1	c993_g1_i1	.	.	.	.	.	.	.	.	.	.	.	.	.	.
c994_g1	c994_g1_i1	.	.	.	.	.	.	.	.	.	.	.	.	.	.
c995_g1	c995_g1_i1	.	.	.	.	.	.	.	.	.	.	.	.	.	.
c996_g1	c996_g1_i1	ERI3_BOVIN^ERI3_BOVIN^Q:325-915,H:141-337^52.02%ID^E:3.72e-66^RecName: Full=ERI1 exoribonuclease 3;^Eukaryota; Metazoa; Chordata; Craniata; Vertebrata; Euteleostomi; Mammalia; Eutheria; Laurasiatheria; Cetartiodactyla; Ruminantia; Pecora; Bovidae; Bovinae; Bos	.	c996_g1_i1|m.431	139-918[+]	ERI3_BOVIN^ERI3_BOVIN^Q:63-259,H:141-337^52.02%ID^E:3.29e-67^RecName: Full=ERI1 exoribonuclease 3;^Eukaryota; Metazoa; Chordata; Craniata; Vertebrata; Euteleostomi; Mammalia; Eutheria; Laurasiatheria; Cetartiodactyla; Ruminantia; Pecora; Bovidae; Bovinae; Bos	PF00929.23^RNase_T^Exonuclease^69-241^E:2.9e-35	.	.	COG5018^ERI1 exoribonuclease family member	KEGG:bta:540516`KO:K18418	GO:0004527^molecular_function^exonuclease activity`GO:0046872^molecular_function^metal ion binding`GO:0003676^molecular_function^nucleic acid binding`GO:0006259^biological_process^DNA metabolic process	.	.	.
c997_g1	c997_g1_i1	.	.	.	.	.	.	.	.	.	.	.	.	.	.
c997_g1	c997_g1_i2	.	.	.	.	.	.	.	.	.	.	.	.	.	.
c998_g1	c998_g1_i1	.	.	.	.	.	.	.	.	.	.	.	.	.	.
c999_g1	c999_g1_i1	.	.	.	.	.	.	.	.	.	.	.	.	.	.
c1000_g1	c1000_g1_i1	.	.	c1000_g1_i1|m.432	430-786[+]	.	.	.	.	.	.	.	.	.	.
c1000_g2	c1000_g2_i1	.	.	.	.	.	.	.	.	.	.	.	.	.	.
c1001_g1	c1001_g1_i1	ERG28_MOUSE^ERG28_MOUSE^Q:545-162,H:8-129^29.688%ID^E:1.35e-12^RecName: Full=Probable ergosterol biosynthetic protein 28;^Eukaryota; Metazoa; Chordata; Craniata; Vertebrata; Euteleostomi; Mammalia; Eutheria; Euarchontoglires; Glires; Rodentia; Myomorpha; Muroidea; Muridae; Murinae; Mus; Mus	.	c1001_g1_i1|m.434	72-569[-]	ERG28_MOUSE^ERG28_MOUSE^Q:9-147,H:8-140^28.058%ID^E:5.75e-15^RecName: Full=Probable ergosterol biosynthetic protein 28;^Eukaryota; Metazoa; Chordata; Craniata; Vertebrata; Euteleostomi; Mammalia; Eutheria; Euarchontoglires; Glires; Rodentia; Myomorpha; Muroidea; Muridae; Murinae; Mus; Mus	PF03694.12^Erg28^Erg28 like protein^8-122^E:6.8e-18	sigP:1^24^0.502^YES	.	ENOG4111J9X^Chromosome 14 open reading frame 1	KEGG:mmu:58520	GO:0005789^cellular_component^endoplasmic reticulum membrane`GO:0016021^cellular_component^integral component of membrane`GO:0030133^cellular_component^transport vesicle`GO:0030674^molecular_function^protein binding, bridging`GO:0006696^biological_process^ergosterol biosynthetic process	GO:0016021^cellular_component^integral component of membrane	.	.
c1002_g1	c1002_g1_i1	.	.	.	.	.	.	.	.	.	.	.	.	.	.
c1003_g1	c1003_g1_i1	PMM2_BOVIN^PMM2_BOVIN^Q:384-1103,H:7-245^62.917%ID^E:2.36e-109^RecName: Full=Phosphomannomutase 2;^Eukaryota; Metazoa; Chordata; Craniata; Vertebrata; Euteleostomi; Mammalia; Eutheria; Laurasiatheria; Cetartiodactyla; Ruminantia; Pecora; Bovidae; Bovinae; Bos	.	c1003_g1_i1|m.436	372-1112[+]	PMM2_BOVIN^PMM2_BOVIN^Q:5-244,H:7-245^62.917%ID^E:1.5e-111^RecName: Full=Phosphomannomutase 2;^Eukaryota; Metazoa; Chordata; Craniata; Vertebrata; Euteleostomi; Mammalia; Eutheria; Laurasiatheria; Cetartiodactyla; Ruminantia; Pecora; Bovidae; Bovinae; Bos	PF08282.11^Hydrolase_3^haloacid dehalogenase-like hydrolase^8-209^E:7.4e-05`PF03332.12^PMM^Eukaryotic phosphomannomutase^27-245^E:3.4e-107	.	.	COG0561^,hydrolase	KEGG:bta:510978`KO:K17497	GO:0005829^cellular_component^cytosol`GO:0043025^cellular_component^neuronal cell body`GO:0005634^cellular_component^nucleus`GO:0004615^molecular_function^phosphomannomutase activity`GO:0009298^biological_process^GDP-mannose biosynthetic process`GO:0006013^biological_process^mannose metabolic process`GO:0006487^biological_process^protein N-linked glycosylation`GO:0045047^biological_process^protei…	GO:0004615^molecular_function^phosphomannomutase activity`GO:0009298^biological_process^GDP-mannose biosynthetic process`GO:0005737^cellular_component^cytoplasm	.	.
c1003_g1	c1003_g1_i2	PMM2_BOVIN^PMM2_BOVIN^Q:120-788,H:24-245^61.883%ID^E:8.3e-100^RecName: Full=Phosphomannomutase 2;^Eukaryota; Metazoa; Chordata; Craniata; Vertebrata; Euteleostomi; Mammalia; Eutheria; Laurasiatheria; Cetartiodactyla; Ruminantia; Pecora; Bovidae; Bovinae; Bos	.	c1003_g1_i2|m.437	132-797[+]	PMM_WHEAT^PMM_WHEAT^Q:4-219,H:34-246^62.963%ID^E:3e-98^RecName: Full=Phosphomannomutase;^Eukaryota; Viridiplantae; Streptophyta; Embryophyta; Tracheophyta; Spermatophyta; Magnoliophyta; Liliopsida; Poales; Poaceae; BOP clade; Pooideae; Triticodae; Triticeae; Triticinae; Triticum	PF03332.12^PMM^Eukaryotic phosphomannomutase^2-220^E:2.2e-107	.	.	.	.	GO:0005737^cellular_component^cytoplasm`GO:0004615^molecular_function^phosphomannomutase activity`GO:0009298^biological_process^GDP-mannose biosynthetic process	GO:0004615^molecular_function^phosphomannomutase activity`GO:0009298^biological_process^GDP-mannose biosynthetic process`GO:0005737^cellular_component^cytoplasm	.	.
c1004_g1	c1004_g1_i1	.	.	.	.	.	.	.	.	.	.	.	.	.	.
c1006_g1	c1006_g1_i1	DCUP_SHEEP^DCUP_SHEEP^Q:151-1218,H:9-364^63.764%ID^E:5.88e-168^RecName: Full=Uroporphyrinogen decarboxylase;^Eukaryota; Metazoa; Chordata; Craniata; Vertebrata; Euteleostomi; Mammalia; Eutheria; Laurasiatheria; Cetartiodactyla; Ruminantia; Pecora; Bovidae; Caprinae; Ovis	.	c1006_g1_i1|m.438	139-1227[+]	DCUP_SHEEP^DCUP_SHEEP^Q:5-360,H:9-364^63.764%ID^E:2.41e-171^RecName: Full=Uroporphyrinogen decarboxylase;^Eukaryota; Metazoa; Chordata; Craniata; Vertebrata; Euteleostomi; Mammalia; Eutheria; Laurasiatheria; Cetartiodactyla; Ruminantia; Pecora; Bovidae; Caprinae; Ovis	PF01208.16^URO-D^Uroporphyrinogen decarboxylase (URO-D)^11-355^E:4e-131	.	.	.	KEGG:oas:497117`KO:K01599	GO:0005829^cellular_component^cytosol`GO:0005654^cellular_component^nucleoplasm`GO:0004853^molecular_function^uroporphyrinogen decarboxylase activity`GO:0006782^biological_process^protoporphyrinogen IX biosynthetic process	GO:0004853^molecular_function^uroporphyrinogen decarboxylase activity`GO:0006779^biological_process^porphyrin-containing compound biosynthetic process	.	.
c1009_g1	c1009_g1_i1	DNJC5_DROME^DNJC5_DROME^Q:251-883,H:9-240^48.927%ID^E:1.58e-44^RecName: Full=DnaJ homolog subfamily C member 5 homolog {ECO:0000250|UniProtKB:Q9H3Z4};^Eukaryota; Metazoa; Ecdysozoa; Arthropoda; Hexapoda; Insecta; Pterygota; Neoptera; Holometabola; Diptera; Brachycera; Muscomorpha; Ephydroidea; Drosophilidae; Drosophila; Sophophora	.	c1009_g1_i1|m.439	236-907[+]	DNJC5_DROME^DNJC5_DROME^Q:6-216,H:9-240^50.215%ID^E:1.11e-58^RecName: Full=DnaJ homolog subfamily C member 5 homolog {ECO:0000250|UniProtKB:Q9H3Z4};^Eukaryota; Metazoa; Ecdysozoa; Arthropoda; Hexapoda; Insecta; Pterygota; Neoptera; Holometabola; Diptera; Brachycera; Muscomorpha; Ephydroidea; Drosophilidae; Drosophila; Sophophora	PF00226.30^DnaJ^DnaJ domain^15-76^E:2.9e-26	.	.	COG0484^ATP binding to DnaK triggers the release of the substrate protein, thus completing the reaction cycle. Several rounds of ATP-dependent interactions between DnaJ, DnaK and GrpE are required for fully efficient folding. Also involved, together with DnaK and GrpE, in the DNA replication of plasmids through activation of initiation proteins (By similarity)	KEGG:dme:Dmel_CG6395`KO:K09525	GO:0005886^cellular_component^plasma membrane`GO:0008021^cellular_component^synaptic vesicle`GO:0043195^cellular_component^terminal bouton`GO:0061176^cellular_component^type Ib terminal bouton`GO:0061177^cellular_component^type Is terminal bouton`GO:0006887^biological_process^exocytosis`GO:1903035^biological_process^negative regulation of response to wounding`GO:0070050^biological_process^neuron …	.	.	.
c1010_g1	c1010_g1_i1	.	.	.	.	.	.	.	.	.	.	.	.	.	.
c1011_g1	c1011_g1_i1	.	.	.	.	.	.	.	.	.	.	.	.	.	.
c1012_g1	c1012_g1_i1	.	.	.	.	.	.	.	.	.	.	.	.	.	.
c1013_g1	c1013_g1_i1	.	.	.	.	.	.	.	.	.	.	.	.	.	.
c1013_g2	c1013_g2_i1	.	.	.	.	.	.	.	.	.	.	.	.	.	.
c1014_g1	c1014_g1_i1	CHAO_DROME^CHAO_DROME^Q:131-751,H:15-228^27.778%ID^E:8.06e-10^RecName: Full=Chaoptin;^Eukaryota; Metazoa; Ecdysozoa; Arthropoda; Hexapoda; Insecta; Pterygota; Neoptera; Holometabola; Diptera; Brachycera; Muscomorpha; Ephydroidea; Drosophilidae; Drosophila; Sophophora`CHAO_DROME^CHAO_DROME^Q:263-655,H:650-800^28.477%ID^E:7.02e-06^RecName: Full=Chaoptin;^Eukaryota; Metazoa; Ecdysozoa; Arthropoda; H…	.	c1014_g1_i1|m.440	143-760[+]	CHAO_DROME^CHAO_DROME^Q:8-203,H:26-228^28.293%ID^E:3.35e-15^RecName: Full=Chaoptin;^Eukaryota; Metazoa; Ecdysozoa; Arthropoda; Hexapoda; Insecta; Pterygota; Neoptera; Holometabola; Diptera; Brachycera; Muscomorpha; Ephydroidea; Drosophilidae; Drosophila; Sophophora`CHAO_DROME^CHAO_DROME^Q:70-195,H:688-824^29.197%ID^E:2.19e-07^RecName: Full=Chaoptin;^Eukaryota; Metazoa; Ecdysozoa; Arthropoda; Hexa…	PF13306.5^LRR_5^Leucine rich repeats (6 copies)^66-137^E:0.0049`PF13855.5^LRR_8^Leucine rich repeat^81-141^E:4.4e-11`PF13516.5^LRR_6^Leucine Rich repeat^105-118^E:0.044`PF13306.5^LRR_5^Leucine rich repeats (6 copies)^147-200^E:0.0017`PF13855.5^LRR_8^Leucine rich repeat^152-206^E:1.2e-08	sigP:1^20^0.759^YES	.	COG4886^leucine Rich Repeat	KEGG:dme:Dmel_CG1744	GO:0046658^cellular_component^anchored component of plasma membrane`GO:0005886^cellular_component^plasma membrane`GO:0016028^cellular_component^rhabdomere`GO:0035996^cellular_component^rhabdomere microvillus`GO:0007156^biological_process^homophilic cell adhesion via plasma membrane adhesion molecules`GO:0032528^biological_process^microvillus organization`GO:0050896^biological_process^response to …	GO:0005515^molecular_function^protein binding	.	.
c1014_g1	c1014_g1_i2	.	.	.	.	.	.	.	.	.	.	.	.	.	.
c1015_g1	c1015_g1_i1	.	.	.	.	.	.	.	.	.	.	.	.	.	.
c1017_g1	c1017_g1_i1	.	.	c1017_g1_i1|m.441	46-342[+]	.	.	.	.	.	.	.	.	.	.
c1018_g1	c1018_g1_i1	.	.	.	.	.	.	.	.	.	.	.	.	.	.
c1019_g1	c1019_g1_i1	CAPS_DROME^CAPS_DROME^Q:424-62,H:1321-1444^37.903%ID^E:5.26e-16^RecName: Full=Calcium-dependent secretion activator;^Eukaryota; Metazoa; Ecdysozoa; Arthropoda; Hexapoda; Insecta; Pterygota; Neoptera; Holometabola; Diptera; Brachycera; Muscomorpha; Ephydroidea; Drosophilidae; Drosophila; Sophophora	.	c1019_g1_i1|m.442	47-424[-]	CAPS_DROME^CAPS_DROME^Q:1-121,H:1321-1444^37.903%ID^E:1.7e-16^RecName: Full=Calcium-dependent secretion activator;^Eukaryota; Metazoa; Ecdysozoa; Arthropoda; Hexapoda; Insecta; Pterygota; Neoptera; Holometabola; Diptera; Brachycera; Muscomorpha; Ephydroidea; Drosophilidae; Drosophila; Sophophora	.	.	.	ENOG410Y0FD^Ca -dependent secretion activator	KEGG:dme:Dmel_CG33653`KO:K19933	GO:0030054^cellular_component^cell junction`GO:0030659^cellular_component^cytoplasmic vesicle membrane`GO:0045202^cellular_component^synapse`GO:0008021^cellular_component^synaptic vesicle`GO:0005509^molecular_function^calcium ion binding`GO:0008289^molecular_function^lipid binding`GO:1990504^biological_process^dense core granule exocytosis`GO:0007269^biological_process^neurotransmitter secretion`…	.	.	.
c1019_g1	c1019_g1_i2	CAPS_DROME^CAPS_DROME^Q:522-334,H:1321-1383^50.794%ID^E:4.19e-13^RecName: Full=Calcium-dependent secretion activator;^Eukaryota; Metazoa; Ecdysozoa; Arthropoda; Hexapoda; Insecta; Pterygota; Neoptera; Holometabola; Diptera; Brachycera; Muscomorpha; Ephydroidea; Drosophilidae; Drosophila; Sophophora	.	.	.	.	.	.	.	ENOG410Y0FD^Ca -dependent secretion activator	KEGG:dme:Dmel_CG33653`KO:K19933	GO:0030054^cellular_component^cell junction`GO:0030659^cellular_component^cytoplasmic vesicle membrane`GO:0045202^cellular_component^synapse`GO:0008021^cellular_component^synaptic vesicle`GO:0005509^molecular_function^calcium ion binding`GO:0008289^molecular_function^lipid binding`GO:1990504^biological_process^dense core granule exocytosis`GO:0007269^biological_process^neurotransmitter secretion`…	.	.	.
c1020_g1	c1020_g1_i1	M17L2_DANRE^M17L2_DANRE^Q:252-118,H:143-187^53.333%ID^E:6.27e-08^RecName: Full=Mpv17-like protein 2;^Eukaryota; Metazoa; Chordata; Craniata; Vertebrata; Euteleostomi; Actinopterygii; Neopterygii; Teleostei; Ostariophysi; Cypriniformes; Cyprinidae; Danio	.	.	.	.	.	.	.	ENOG4111SYH^Peroxisomal membrane protein	KEGG:dre:436840`KO:K13348	GO:0016021^cellular_component^integral component of membrane`GO:0005743^cellular_component^mitochondrial inner membrane`GO:0005739^cellular_component^mitochondrion`GO:0061668^biological_process^mitochondrial ribosome assembly	.	.	.
c1020_g1	c1020_g1_i2	M17L2_XENTR^M17L2_XENTR^Q:648-112,H:8-188^34.254%ID^E:1.03e-32^RecName: Full=Mpv17-like protein 2;^Eukaryota; Metazoa; Chordata; Craniata; Vertebrata; Euteleostomi; Amphibia; Batrachia; Anura; Pipoidea; Pipidae; Xenopodinae; Xenopus; Silurana	.	c1020_g1_i2|m.443	88-654[-]	M17L2_XENTR^M17L2_XENTR^Q:3-181,H:8-188^34.254%ID^E:1.63e-33^RecName: Full=Mpv17-like protein 2;^Eukaryota; Metazoa; Chordata; Craniata; Vertebrata; Euteleostomi; Amphibia; Batrachia; Anura; Pipoidea; Pipidae; Xenopodinae; Xenopus; Silurana	PF04117.11^Mpv17_PMP22^Mpv17 / PMP22 family^113-173^E:1.2e-12	.	.	ENOG4111SYH^Peroxisomal membrane protein	KEGG:xtr:448319`KO:K13348	GO:0016021^cellular_component^integral component of membrane`GO:0005743^cellular_component^mitochondrial inner membrane`GO:0005739^cellular_component^mitochondrion`GO:0061668^biological_process^mitochondrial ribosome assembly	GO:0016021^cellular_component^integral component of membrane	.	.
c1021_g1	c1021_g1_i1	.	.	.	.	.	.	.	.	.	.	.	.	.	.
c1022_g1	c1022_g1_i1	.	.	.	.	.	.	.	.	.	.	.	.	.	.
c1024_g1	c1024_g1_i1	.	.	.	.	.	.	.	.	.	.	.	.	.	.
c1025_g1	c1025_g1_i1	U2AF1_DROME^U2AF1_DROME^Q:42-212,H:132-188^96.491%ID^E:2.21e-33^RecName: Full=Splicing factor U2af 38 kDa subunit;^Eukaryota; Metazoa; Ecdysozoa; Arthropoda; Hexapoda; Insecta; Pterygota; Neoptera; Holometabola; Diptera; Brachycera; Muscomorpha; Ephydroidea; Drosophilidae; Drosophila; Sophophora	.	c1025_g1_i1|m.446	3-389[+]	U2AF4_RAT^U2AF4_RAT^Q:1-84,H:117-200^75%ID^E:5.57e-41^RecName: Full=Splicing factor U2AF 26 kDa subunit;^Eukaryota; Metazoa; Chordata; Craniata; Vertebrata; Euteleostomi; Mammalia; Eutheria; Euarchontoglires; Glires; Rodentia; Myomorpha; Muroidea; Muridae; Murinae; Rattus	PF00642.23^zf-CCCH^Zinc finger C-x8-C-x5-C-x3-H type (and similar)^34-58^E:6.9e-06	.	.	.	KEGG:rno:361542`KO:K12836	GO:0005737^cellular_component^cytoplasm`GO:0016607^cellular_component^nuclear speck`GO:0005681^cellular_component^spliceosomal complex`GO:0089701^cellular_component^U2AF`GO:0046872^molecular_function^metal ion binding`GO:0030628^molecular_function^pre-mRNA 3'-splice site binding`GO:0000398^biological_process^mRNA splicing, via spliceosome	GO:0046872^molecular_function^metal ion binding	.	.
c1025_g1	c1025_g1_i2	U2AF1_DROME^U2AF1_DROME^Q:42-137,H:132-163^96.875%ID^E:1.67e-23^RecName: Full=Splicing factor U2af 38 kDa subunit;^Eukaryota; Metazoa; Ecdysozoa; Arthropoda; Hexapoda; Insecta; Pterygota; Neoptera; Holometabola; Diptera; Brachycera; Muscomorpha; Ephydroidea; Drosophilidae; Drosophila; Sophophora`U2AF1_DROME^U2AF1_DROME^Q:155-232,H:163-188^96.154%ID^E:1.67e-23^RecName: Full=Splicing factor U2af 38…	.	.	.	.	.	.	.	ENOG410Z5PX^auxiliary factor	KEGG:dme:Dmel_CG3582`KO:K12836	GO:0005634^cellular_component^nucleus`GO:0071011^cellular_component^precatalytic spliceosome`GO:0089701^cellular_component^U2AF`GO:0046872^molecular_function^metal ion binding`GO:0003729^molecular_function^mRNA binding`GO:0008187^molecular_function^poly-pyrimidine tract binding`GO:0030628^molecular_function^pre-mRNA 3'-splice site binding`GO:0000398^biological_process^mRNA splicing, via spliceoso…	.	.	.
c1026_g1	c1026_g1_i1	.	.	.	.	.	.	.	.	.	.	.	.	.	.
c1027_g1	c1027_g1_i1	.	.	.	.	.	.	.	.	.	.	.	.	.	.
c1028_g1	c1028_g1_i1	.	.	.	.	.	.	.	.	.	.	.	.	.	.
c1029_g1	c1029_g1_i1	.	.	.	.	.	.	.	.	.	.	.	.	.	.
c1031_g1	c1031_g1_i1	.	.	.	.	.	.	.	.	.	.	.	.	.	.
c1031_g1	c1031_g1_i2	.	.	.	.	.	.	.	.	.	.	.	.	.	.
c1032_g1	c1032_g1_i1	.	.	.	.	.	.	.	.	.	.	.	.	.	.
c1032_g1	c1032_g1_i2	.	.	.	.	.	.	.	.	.	.	.	.	.	.
c1033_g1	c1033_g1_i1	.	.	.	.	.	.	.	.	.	.	.	.	.	.
c1034_g1	c1034_g1_i1	.	.	.	.	.	.	.	.	.	.	.	.	.	.
c1035_g1	c1035_g1_i1	.	.	.	.	.	.	.	.	.	.	.	.	.	.
c1036_g1	c1036_g1_i1	PK1IP_XENLA^PK1IP_XENLA^Q:116-1012,H:3-299^44%ID^E:7.51e-86^RecName: Full=p21-activated protein kinase-interacting protein 1-like;^Eukaryota; Metazoa; Chordata; Craniata; Vertebrata; Euteleostomi; Amphibia; Batrachia; Anura; Pipoidea; Pipidae; Xenopodinae; Xenopus; Xenopus	.	c1036_g1_i1|m.448	104-1030[+]	PK1IP_XENLA^PK1IP_XENLA^Q:5-303,H:3-299^44%ID^E:4.9e-87^RecName: Full=p21-activated protein kinase-interacting protein 1-like;^Eukaryota; Metazoa; Chordata; Craniata; Vertebrata; Euteleostomi; Amphibia; Batrachia; Anura; Pipoidea; Pipidae; Xenopodinae; Xenopus; Xenopus	PF00400.31^WD40^WD domain, G-beta repeat^74-109^E:0.0056`PF00400.31^WD40^WD domain, G-beta repeat^113-151^E:4.4e-07	.	.	.	KEGG:xla:447245`KO:K14830	GO:0005730^cellular_component^nucleolus`GO:0009968^biological_process^negative regulation of signal transduction`GO:0042273^biological_process^ribosomal large subunit biogenesis	GO:0005515^molecular_function^protein binding	.	.
c1037_g1	c1037_g1_i1	UBE2H_MOUSE^UBE2H_MOUSE^Q:563-99,H:1-155^89.032%ID^E:5.14e-91^RecName: Full=Ubiquitin-conjugating enzyme E2 H;^Eukaryota; Metazoa; Chordata; Craniata; Vertebrata; Euteleostomi; Mammalia; Eutheria; Euarchontoglires; Glires; Rodentia; Myomorpha; Muroidea; Muridae; Murinae; Mus; Mus	.	c1037_g1_i1|m.450	18-563[-]	UBE2H_MOUSE^UBE2H_MOUSE^Q:1-181,H:1-183^86.885%ID^E:2.31e-110^RecName: Full=Ubiquitin-conjugating enzyme E2 H;^Eukaryota; Metazoa; Chordata; Craniata; Vertebrata; Euteleostomi; Mammalia; Eutheria; Euarchontoglires; Glires; Rodentia; Myomorpha; Muroidea; Muridae; Murinae; Mus; Mus	PF00179.25^UQ_con^Ubiquitin-conjugating enzyme^30-144^E:1.4e-37	.	.	ENOG410XRC5^ubiquitin-conjugating enzyme	KEGG:mmu:22214`KO:K10576	GO:0005737^cellular_component^cytoplasm`GO:0005524^molecular_function^ATP binding`GO:0061631^molecular_function^ubiquitin conjugating enzyme activity`GO:0061630^molecular_function^ubiquitin protein ligase activity`GO:0031625^molecular_function^ubiquitin protein ligase binding`GO:0004842^molecular_function^ubiquitin-protein transferase activity`GO:0043161^biological_process^proteasome-mediated ubi…	.	.	.
c1037_g1	c1037_g1_i2	UBE2H_MOUSE^UBE2H_MOUSE^Q:434-99,H:1-155^65.161%ID^E:2.73e-64^RecName: Full=Ubiquitin-conjugating enzyme E2 H;^Eukaryota; Metazoa; Chordata; Craniata; Vertebrata; Euteleostomi; Mammalia; Eutheria; Euarchontoglires; Glires; Rodentia; Myomorpha; Muroidea; Muridae; Murinae; Mus; Mus	.	c1037_g1_i2|m.451	18-434[-]	UBE2H_MOUSE^UBE2H_MOUSE^Q:1-138,H:1-183^66.667%ID^E:5.14e-71^RecName: Full=Ubiquitin-conjugating enzyme E2 H;^Eukaryota; Metazoa; Chordata; Craniata; Vertebrata; Euteleostomi; Mammalia; Eutheria; Euarchontoglires; Glires; Rodentia; Myomorpha; Muroidea; Muridae; Murinae; Mus; Mus	PF00179.25^UQ_con^Ubiquitin-conjugating enzyme^30-103^E:1.6e-25	.	.	ENOG410XRC5^ubiquitin-conjugating enzyme	KEGG:mmu:22214`KO:K10576	GO:0005737^cellular_component^cytoplasm`GO:0005524^molecular_function^ATP binding`GO:0061631^molecular_function^ubiquitin conjugating enzyme activity`GO:0061630^molecular_function^ubiquitin protein ligase activity`GO:0031625^molecular_function^ubiquitin protein ligase binding`GO:0004842^molecular_function^ubiquitin-protein transferase activity`GO:0043161^biological_process^proteasome-mediated ubi…	.	.	.
c1039_g1	c1039_g1_i1	.	.	.	.	.	.	.	.	.	.	.	.	.	.
c1040_g1	c1040_g1_i1	.	.	.	.	.	.	.	.	.	.	.	.	.	.
c1041_g1	c1041_g1_i1	.	.	.	.	.	.	.	.	.	.	.	.	.	.
c1042_g1	c1042_g1_i1	.	.	.	.	.	.	.	.	.	.	.	.	.	.
c1043_g1	c1043_g1_i1	.	.	.	.	.	.	.	.	.	.	.	.	.	.
c1044_g1	c1044_g1_i1	.	.	.	.	.	.	.	.	.	.	.	.	.	.
c1046_g1	c1046_g1_i1	.	.	.	.	.	.	.	.	.	.	.	.	.	.
c1046_g1	c1046_g1_i2	.	.	.	.	.	.	.	.	.	.	.	.	.	.
c1047_g1	c1047_g1_i1	.	.	.	.	.	.	.	.	.	.	.	.	.	.
c1050_g1	c1050_g1_i1	.	.	.	.	.	.	.	.	.	.	.	.	.	.
c1051_g1	c1051_g1_i1	.	.	.	.	.	.	.	.	.	.	.	.	.	.
c1052_g1	c1052_g1_i1	.	.	c1052_g1_i1|m.453	102-419[-]	.	.	.	.	.	.	.	.	.	.
c1053_g1	c1053_g1_i1	.	.	.	.	.	.	.	.	.	.	.	.	.	.
c1055_g1	c1055_g1_i1	.	.	.	.	.	.	.	.	.	.	.	.	.	.
c1059_g1	c1059_g1_i1	.	.	.	.	.	.	.	.	.	.	.	.	.	.
c1062_g1	c1062_g1_i1	.	.	.	.	.	.	.	.	.	.	.	.	.	.
c1063_g1	c1063_g1_i1	BL1S1_PONAB^BL1S1_PONAB^Q:509-150,H:27-146^68.333%ID^E:3.95e-55^RecName: Full=Biogenesis of lysosome-related organelles complex 1 subunit 1;^Eukaryota; Metazoa; Chordata; Craniata; Vertebrata; Euteleostomi; Mammalia; Eutheria; Euarchontoglires; Primates; Haplorrhini; Catarrhini; Hominidae; Pongo	.	c1063_g1_i1|m.454	147-503[-]	BL1S1_PONAB^BL1S1_PONAB^Q:1-118,H:29-146^69.492%ID^E:1.42e-56^RecName: Full=Biogenesis of lysosome-related organelles complex 1 subunit 1;^Eukaryota; Metazoa; Chordata; Craniata; Vertebrata; Euteleostomi; Mammalia; Eutheria; Euarchontoglires; Primates; Haplorrhini; Catarrhini; Hominidae; Pongo	PF06320.12^GCN5L1^GCN5-like protein 1 (GCN5L1)^5-117^E:7.1e-48	.	.	ENOG4111NES^biogenesis of lysosome-related organelles complex 1 subunit	KEGG:pon:100190807`KO:K20185	GO:1904115^cellular_component^axon cytoplasm`GO:0031083^cellular_component^BLOC-1 complex`GO:0099078^cellular_component^BORC complex`GO:0005829^cellular_component^cytosol`GO:0005769^cellular_component^early endosome`GO:0005765^cellular_component^lysosomal membrane`GO:0005758^cellular_component^mitochondrial intermembrane space`GO:0005759^cellular_component^mitochondrial matrix`GO:0009060^biologic…	GO:0031083^cellular_component^BLOC-1 complex	.	.
c1063_g1	c1063_g1_i2	BL1S1_PONAB^BL1S1_PONAB^Q:987-631,H:27-145^68.067%ID^E:6.22e-52^RecName: Full=Biogenesis of lysosome-related organelles complex 1 subunit 1;^Eukaryota; Metazoa; Chordata; Craniata; Vertebrata; Euteleostomi; Mammalia; Eutheria; Euarchontoglires; Primates; Haplorrhini; Catarrhini; Hominidae; Pongo	.	c1063_g1_i2|m.455	610-981[-]	BL1S1_PONAB^BL1S1_PONAB^Q:1-117,H:29-145^69.231%ID^E:1.58e-55^RecName: Full=Biogenesis of lysosome-related organelles complex 1 subunit 1;^Eukaryota; Metazoa; Chordata; Craniata; Vertebrata; Euteleostomi; Mammalia; Eutheria; Euarchontoglires; Primates; Haplorrhini; Catarrhini; Hominidae; Pongo	PF06320.12^GCN5L1^GCN5-like protein 1 (GCN5L1)^5-117^E:2e-47	.	.	ENOG4111NES^biogenesis of lysosome-related organelles complex 1 subunit	KEGG:pon:100190807`KO:K20185	GO:1904115^cellular_component^axon cytoplasm`GO:0031083^cellular_component^BLOC-1 complex`GO:0099078^cellular_component^BORC complex`GO:0005829^cellular_component^cytosol`GO:0005769^cellular_component^early endosome`GO:0005765^cellular_component^lysosomal membrane`GO:0005758^cellular_component^mitochondrial intermembrane space`GO:0005759^cellular_component^mitochondrial matrix`GO:0009060^biologic…	GO:0031083^cellular_component^BLOC-1 complex	.	.
c1064_g1	c1064_g1_i1	.	.	.	.	.	.	.	.	.	.	.	.	.	.
c1065_g1	c1065_g1_i1	.	.	.	.	.	.	.	.	.	.	.	.	.	.
c1066_g1	c1066_g1_i1	.	.	.	.	.	.	.	.	.	.	.	.	.	.
c1067_g1	c1067_g1_i1	.	.	.	.	.	.	.	.	.	.	.	.	.	.
c1068_g1	c1068_g1_i1	.	.	.	.	.	.	.	.	.	.	.	.	.	.
c1068_g1	c1068_g1_i2	.	.	.	.	.	.	.	.	.	.	.	.	.	.
c1069_g1	c1069_g1_i1	.	.	.	.	.	.	.	.	.	.	.	.	.	.
c1070_g1	c1070_g1_i1	.	.	.	.	.	.	.	.	.	.	.	.	.	.
c1071_g1	c1071_g1_i1	.	.	.	.	.	.	.	.	.	.	.	.	.	.
c1073_g1	c1073_g1_i1	.	.	.	.	.	.	.	.	.	.	.	.	.	.
c1073_g2	c1073_g2_i1	.	.	.	.	.	.	.	.	.	.	.	.	.	.
c1075_g1	c1075_g1_i1	.	.	.	.	.	.	.	.	.	.	.	.	.	.
c1076_g1	c1076_g1_i1	TCB2_CAEBR^TCB2_CAEBR^Q:258-37,H:31-107^36.364%ID^E:2.63e-08^RecName: Full=Transposable element Tcb2 transposase;^Eukaryota; Metazoa; Ecdysozoa; Nematoda; Chromadorea; Rhabditida; Rhabditoidea; Rhabditidae; Peloderinae; Caenorhabditis	.	c1076_g1_i1|m.456	1-297[-]	TCB2_CAEBR^TCB2_CAEBR^Q:14-87,H:31-107^36.364%ID^E:2.37e-08^RecName: Full=Transposable element Tcb2 transposase;^Eukaryota; Metazoa; Ecdysozoa; Nematoda; Chromadorea; Rhabditida; Rhabditoidea; Rhabditidae; Peloderinae; Caenorhabditis	PF01498.17^HTH_Tnp_Tc3_2^Transposase^2-56^E:2e-10	.	.	ENOG410Z7UB^NA	.	GO:0005634^cellular_component^nucleus`GO:0003677^molecular_function^DNA binding`GO:0015074^biological_process^DNA integration`GO:0006313^biological_process^transposition, DNA-mediated	GO:0003677^molecular_function^DNA binding`GO:0006313^biological_process^transposition, DNA-mediated`GO:0015074^biological_process^DNA integration	.	.
c1077_g1	c1077_g1_i1	.	.	.	.	.	.	.	.	.	.	.	.	.	.
c1078_g1	c1078_g1_i1	.	.	.	.	.	.	.	.	.	.	.	.	.	.
c1079_g1	c1079_g1_i1	.	.	.	.	.	.	.	.	.	.	.	.	.	.
c1079_g2	c1079_g2_i1	.	.	.	.	.	.	.	.	.	.	.	.	.	.
c1080_g1	c1080_g1_i1	.	.	.	.	.	.	.	.	.	.	.	.	.	.
c1081_g1	c1081_g1_i1	.	.	.	.	.	.	.	.	.	.	.	.	.	.
c1082_g1	c1082_g1_i1	.	.	.	.	.	.	.	.	.	.	.	.	.	.
c1083_g1	c1083_g1_i1	.	.	.	.	.	.	.	.	.	.	.	.	.	.
c1083_g1	c1083_g1_i2	.	.	.	.	.	.	.	.	.	.	.	.	.	.
c1084_g1	c1084_g1_i1	.	.	.	.	.	.	.	.	.	.	.	.	.	.
c1085_g1	c1085_g1_i1	.	.	.	.	.	.	.	.	.	.	.	.	.	.
c1087_g1	c1087_g1_i1	.	.	.	.	.	.	.	.	.	.	.	.	.	.
c1088_g1	c1088_g1_i1	.	.	.	.	.	.	.	.	.	.	.	.	.	.
c1089_g1	c1089_g1_i1	.	.	.	.	.	.	.	.	.	.	.	.	.	.
c1089_g1	c1089_g1_i2	.	.	.	.	.	.	.	.	.	.	.	.	.	.
c1090_g1	c1090_g1_i1	.	.	c1090_g1_i1|m.457	229-1512[-]	.	.	sigP:1^27^0.661^YES	.	.	.	.	.	.	.
c1092_g1	c1092_g1_i1	.	.	.	.	.	.	.	.	.	.	.	.	.	.
c1092_g2	c1092_g2_i1	.	.	.	.	.	.	.	.	.	.	.	.	.	.
c1093_g1	c1093_g1_i1	.	.	.	.	.	.	.	.	.	.	.	.	.	.
c1094_g1	c1094_g1_i1	.	.	.	.	.	.	.	.	.	.	.	.	.	.
c1094_g1	c1094_g1_i2	.	.	.	.	.	.	.	.	.	.	.	.	.	.
c1095_g1	c1095_g1_i1	.	.	.	.	.	.	.	.	.	.	.	.	.	.
c1096_g1	c1096_g1_i1	.	.	.	.	.	.	.	.	.	.	.	.	.	.
c1097_g1	c1097_g1_i1	GC76C_DROME^GC76C_DROME^Q:20-1081,H:762-1113^61.667%ID^E:2.31e-134^RecName: Full=Receptor-type guanylate cyclase Gyc76C {ECO:0000305};^Eukaryota; Metazoa; Ecdysozoa; Arthropoda; Hexapoda; Insecta; Pterygota; Neoptera; Holometabola; Diptera; Brachycera; Muscomorpha; Ephydroidea; Drosophilidae; Drosophila; Sophophora	.	c1097_g1_i1|m.458	2-1753[+]	GC76C_DROME^GC76C_DROME^Q:7-360,H:762-1113^61.667%ID^E:1.82e-134^RecName: Full=Receptor-type guanylate cyclase Gyc76C {ECO:0000305};^Eukaryota; Metazoa; Ecdysozoa; Arthropoda; Hexapoda; Insecta; Pterygota; Neoptera; Holometabola; Diptera; Brachycera; Muscomorpha; Ephydroidea; Drosophilidae; Drosophila; Sophophora	PF00211.19^Guanylate_cyc^Adenylate and Guanylate cyclase catalytic domain^131-313^E:4.6e-64	.	.	COG2114^Guanylate Cyclase	KEGG:dme:Dmel_CG42636`KEGG:dme:Dmel_CG42637`KO:K01769	GO:0008074^cellular_component^guanylate cyclase complex, soluble`GO:0005887^cellular_component^integral component of plasma membrane`GO:0005886^cellular_component^plasma membrane`GO:0005524^molecular_function^ATP binding`GO:0005525^molecular_function^GTP binding`GO:0004383^molecular_function^guanylate cyclase activity`GO:0046872^molecular_function^metal ion binding`GO:0001653^molecular_function^p…	GO:0016849^molecular_function^phosphorus-oxygen lyase activity`GO:0009190^biological_process^cyclic nucleotide biosynthetic process`GO:0035556^biological_process^intracellular signal transduction	.	.
c1099_g1	c1099_g1_i1	.	.	.	.	.	.	.	.	.	.	.	.	.	.
c1100_g1	c1100_g1_i1	.	.	.	.	.	.	.	.	.	.	.	.	.	.
c1101_g1	c1101_g1_i1	NDUF3_XENTR^NDUF3_XENTR^Q:474-85,H:49-177^43.077%ID^E:2.17e-31^RecName: Full=NADH dehydrogenase [ubiquinone] 1 alpha subcomplex assembly factor 3;^Eukaryota; Metazoa; Chordata; Craniata; Vertebrata; Euteleostomi; Amphibia; Batrachia; Anura; Pipoidea; Pipidae; Xenopodinae; Xenopus; Silurana	.	c1101_g1_i1|m.460	22-771[-]	NDUF3_XENTR^NDUF3_XENTR^Q:100-229,H:49-177^43.077%ID^E:1.55e-31^RecName: Full=NADH dehydrogenase [ubiquinone] 1 alpha subcomplex assembly factor 3;^Eukaryota; Metazoa; Chordata; Craniata; Vertebrata; Euteleostomi; Amphibia; Batrachia; Anura; Pipoidea; Pipidae; Xenopodinae; Xenopus; Silurana	PF04430.13^DUF498^Protein of unknown function (DUF498/DUF598)^116-224^E:4.5e-27	.	.	ENOG4111J7F^NADH dehydrogenase (ubiquinone) complex I, assembly factor 3	KEGG:xtr:448535`KO:K09008	GO:0005743^cellular_component^mitochondrial inner membrane`GO:0005634^cellular_component^nucleus`GO:0032981^biological_process^mitochondrial respiratory chain complex I assembly	.	.	.
c1104_g1	c1104_g1_i1	.	.	.	.	.	.	.	.	.	.	.	.	.	.
c1105_g1	c1105_g1_i1	.	.	.	.	.	.	.	.	.	.	.	.	.	.
c1106_g1	c1106_g1_i1	.	.	.	.	.	.	.	.	.	.	.	.	.	.
c1107_g1	c1107_g1_i1	.	.	.	.	.	.	.	.	.	.	.	.	.	.
c1108_g1	c1108_g1_i1	.	.	.	.	.	.	.	.	.	.	.	.	.	.
c1109_g1	c1109_g1_i1	.	.	.	.	.	.	.	.	.	.	.	.	.	.
c1112_g1	c1112_g1_i1	.	.	.	.	.	.	.	.	.	.	.	.	.	.
c1113_g1	c1113_g1_i1	.	.	.	.	.	.	.	.	.	.	.	.	.	.
c1113_g1	c1113_g1_i2	.	.	.	.	.	.	.	.	.	.	.	.	.	.
c1115_g1	c1115_g1_i1	.	.	.	.	.	.	.	.	.	.	.	.	.	.
c1116_g1	c1116_g1_i1	.	.	c1116_g1_i1|m.461	2-454[-]	.	.	.	.	.	.	.	.	.	.
c1118_g1	c1118_g1_i1	.	.	.	.	.	.	.	.	.	.	.	.	.	.
c1118_g1	c1118_g1_i2	.	.	.	.	.	.	.	.	.	.	.	.	.	.
c1121_g1	c1121_g1_i1	.	.	.	.	.	.	.	.	.	.	.	.	.	.
c1121_g2	c1121_g2_i1	.	.	.	.	.	.	.	.	.	.	.	.	.	.
c1122_g1	c1122_g1_i1	.	.	.	.	.	.	.	.	.	.	.	.	.	.
c1123_g1	c1123_g1_i1	.	.	.	.	.	.	.	.	.	.	.	.	.	.
c1124_g1	c1124_g1_i1	.	.	.	.	.	.	.	.	.	.	.	.	.	.
c1125_g1	c1125_g1_i1	.	.	.	.	.	.	.	.	.	.	.	.	.	.
c1126_g1	c1126_g1_i1	.	.	.	.	.	.	.	.	.	.	.	.	.	.
c1128_g1	c1128_g1_i1	.	.	.	.	.	.	.	.	.	.	.	.	.	.
c1129_g1	c1129_g1_i1	.	.	.	.	.	.	.	.	.	.	.	.	.	.
c1130_g1	c1130_g1_i1	.	.	c1130_g1_i1|m.462	174-521[+]	.	.	.	.	.	.	.	.	.	.
c1131_g1	c1131_g1_i1	.	.	.	.	.	.	.	.	.	.	.	.	.	.
c1131_g1	c1131_g1_i2	.	.	.	.	.	.	.	.	.	.	.	.	.	.
c1132_g1	c1132_g1_i1	.	.	.	.	.	.	.	.	.	.	.	.	.	.
c1133_g1	c1133_g1_i1	.	.	.	.	.	.	.	.	.	.	.	.	.	.
c1133_g1	c1133_g1_i2	.	.	.	.	.	.	.	.	.	.	.	.	.	.
c1134_g1	c1134_g1_i1	.	.	c1134_g1_i1|m.463	1-312[+]	.	.	.	.	.	.	.	.	.	.
c1134_g1	c1134_g1_i2	.	.	.	.	.	.	.	.	.	.	.	.	.	.
c1135_g1	c1135_g1_i1	.	.	.	.	.	.	.	.	.	.	.	.	.	.
c1136_g1	c1136_g1_i1	.	.	.	.	.	.	.	.	.	.	.	.	.	.
c1137_g1	c1137_g1_i1	.	.	.	.	.	.	.	.	.	.	.	.	.	.
c1138_g1	c1138_g1_i1	.	.	.	.	.	.	.	.	.	.	.	.	.	.
c1139_g1	c1139_g1_i1	.	.	.	.	.	.	.	.	.	.	.	.	.	.
c1139_g1	c1139_g1_i2	.	.	.	.	.	.	.	.	.	.	.	.	.	.
c1142_g1	c1142_g1_i1	.	.	.	.	.	.	.	.	.	.	.	.	.	.
c1143_g1	c1143_g1_i1	MECP2_MACFA^MECP2_MACFA^Q:343-2,H:43-158^41.379%ID^E:5.86e-20^RecName: Full=Methyl-CpG-binding protein 2;^Eukaryota; Metazoa; Chordata; Craniata; Vertebrata; Euteleostomi; Mammalia; Eutheria; Euarchontoglires; Primates; Haplorrhini; Catarrhini; Cercopithecidae; Cercopithecinae; Macaca	.	c1143_g1_i1|m.465	2-490[-]	MECP2_MACFA^MECP2_MACFA^Q:50-163,H:43-158^41.379%ID^E:2.18e-20^RecName: Full=Methyl-CpG-binding protein 2;^Eukaryota; Metazoa; Chordata; Craniata; Vertebrata; Euteleostomi; Mammalia; Eutheria; Euarchontoglires; Primates; Haplorrhini; Catarrhini; Cercopithecidae; Cercopithecinae; Macaca	PF01429.18^MBD^Methyl-CpG binding domain^103-163^E:1e-13	.	.	.	KEGG:mcf:102135563`KO:K11588	GO:0005634^cellular_component^nucleus`GO:0010385^molecular_function^double-stranded methylated DNA binding`GO:0000122^biological_process^negative regulation of transcription by RNA polymerase II`GO:0006351^biological_process^transcription, DNA-templated	GO:0003677^molecular_function^DNA binding`GO:0005634^cellular_component^nucleus	.	.
c1144_g1	c1144_g1_i1	.	.	.	.	.	.	.	.	.	.	.	.	.	.
c1144_g1	c1144_g1_i2	.	.	.	.	.	.	.	.	.	.	.	.	.	.
c1145_g1	c1145_g1_i1	.	.	.	.	.	.	.	.	.	.	.	.	.	.
c1146_g1	c1146_g1_i1	.	.	.	.	.	.	.	.	.	.	.	.	.	.
c1147_g1	c1147_g1_i1	TCB1_CAEBR^TCB1_CAEBR^Q:218-3,H:198-267^36.111%ID^E:5.28e-07^RecName: Full=Transposable element Tcb1 transposase;^Eukaryota; Metazoa; Ecdysozoa; Nematoda; Chromadorea; Rhabditida; Rhabditoidea; Rhabditidae; Peloderinae; Caenorhabditis	.	.	.	.	.	.	.	COG2124^Cytochrome p450	.	GO:0005634^cellular_component^nucleus`GO:0003677^molecular_function^DNA binding`GO:0015074^biological_process^DNA integration`GO:0006313^biological_process^transposition, DNA-mediated	.	.	.
c1148_g1	c1148_g1_i1	MTOR_HUMAN^MTOR_HUMAN^Q:3-2336,H:1745-2549^71.128%ID^E:0^RecName: Full=Serine/threonine-protein kinase mTOR;^Eukaryota; Metazoa; Chordata; Craniata; Vertebrata; Euteleostomi; Mammalia; Eutheria; Euarchontoglires; Primates; Haplorrhini; Catarrhini; Hominidae; Homo	.	c1148_g1_i1|m.466	3-2339[+]	MTOR_HUMAN^MTOR_HUMAN^Q:1-778,H:1745-2549^71.128%ID^E:0^RecName: Full=Serine/threonine-protein kinase mTOR;^Eukaryota; Metazoa; Chordata; Craniata; Vertebrata; Euteleostomi; Mammalia; Eutheria; Euarchontoglires; Primates; Haplorrhini; Catarrhini; Hominidae; Homo	PF02259.22^FAT^FAT domain^1-141^E:4.2e-26`PF08771.10^FRB_dom^FKBP12-rapamycin binding domain^248-345^E:4e-46`PF00454.26^PI3_PI4_kinase^Phosphatidylinositol 3- and 4-kinase^416-663^E:1e-77`PF02260.19^FATC^FATC domain^748-778^E:1e-17	.	.	COG5032^phosphatidylinositol kinase activity	KEGG:hsa:2475`KO:K07203	GO:0005737^cellular_component^cytoplasm`GO:0005829^cellular_component^cytosol`GO:0030425^cellular_component^dendrite`GO:0012505^cellular_component^endomembrane system`GO:0005789^cellular_component^endoplasmic reticulum membrane`GO:0000139^cellular_component^Golgi membrane`GO:0005765^cellular_component^lysosomal membrane`GO:0005764^cellular_component^lysosome`GO:0016020^cellular_component^membrane…	GO:0005515^molecular_function^protein binding`GO:0044877^molecular_function^protein-containing complex binding	.	.
c1149_g1	c1149_g1_i1	.	.	c1149_g1_i1|m.467	2-343[+]	.	.	.	.	.	.	.	.	.	.
c1150_g1	c1150_g1_i1	.	.	.	.	.	.	.	.	.	.	.	.	.	.
c1151_g1	c1151_g1_i1	ZN232_HUMAN^ZN232_HUMAN^Q:8-232,H:309-383^54.667%ID^E:7.27e-22^RecName: Full=Zinc finger protein 232;^Eukaryota; Metazoa; Chordata; Craniata; Vertebrata; Euteleostomi; Mammalia; Eutheria; Euarchontoglires; Primates; Haplorrhini; Catarrhini; Hominidae; Homo`ZN232_HUMAN^ZN232_HUMAN^Q:8-232,H:281-355^48%ID^E:4.83e-15^RecName: Full=Zinc finger protein 232;^Eukaryota; Metazoa; Chordata; Craniata; Vert…	.	.	.	.	.	.	.	COG5048^Zinc finger protein	KEGG:hsa:7775`KO:K09230	GO:0005829^cellular_component^cytosol`GO:0043231^cellular_component^intracellular membrane-bounded organelle`GO:0005634^cellular_component^nucleus`GO:0003677^molecular_function^DNA binding`GO:0046872^molecular_function^metal ion binding`GO:0000981^molecular_function^DNA-binding transcription factor activity, RNA polymerase II-specific`GO:0006351^biological_process^transcription, DNA-templated	.	.	.
c1152_g1	c1152_g1_i1	ZN233_HUMAN^ZN233_HUMAN^Q:48-197,H:476-525^42%ID^E:5.05e-06^RecName: Full=Zinc finger protein 233;^Eukaryota; Metazoa; Chordata; Craniata; Vertebrata; Euteleostomi; Mammalia; Eutheria; Euarchontoglires; Primates; Haplorrhini; Catarrhini; Hominidae; Homo	.	.	.	.	.	.	.	COG5048^Zinc finger protein	KEGG:hsa:353355`KO:K09228	GO:0005634^cellular_component^nucleus`GO:0003677^molecular_function^DNA binding`GO:0003700^molecular_function^DNA-binding transcription factor activity`GO:0046872^molecular_function^metal ion binding`GO:0000981^molecular_function^DNA-binding transcription factor activity, RNA polymerase II-specific`GO:0006355^biological_process^regulation of transcription, DNA-templated`GO:0006351^biological_proc…	.	.	.
c1152_g1	c1152_g1_i2	KRUP_DROME^KRUP_DROME^Q:3-356,H:225-342^30.252%ID^E:2.68e-06^RecName: Full=Protein krueppel;^Eukaryota; Metazoa; Ecdysozoa; Arthropoda; Hexapoda; Insecta; Pterygota; Neoptera; Holometabola; Diptera; Brachycera; Muscomorpha; Ephydroidea; Drosophilidae; Drosophila; Sophophora	.	.	.	.	.	.	.	COG5048^Zinc finger protein	KEGG:dme:Dmel_CG3340`KO:K09231	GO:0005634^cellular_component^nucleus`GO:0003700^molecular_function^DNA-binding transcription factor activity`GO:0046872^molecular_function^metal ion binding`GO:0000981^molecular_function^DNA-binding transcription factor activity, RNA polymerase II-specific`GO:0043565^molecular_function^sequence-specific DNA binding`GO:0003705^molecular_function^transcription factor activity, RNA polymerase II di…	.	.	.
c1154_g1	c1154_g1_i1	.	.	.	.	.	.	.	.	.	.	.	.	.	.
c1155_g1	c1155_g1_i1	.	.	.	.	.	.	.	.	.	.	.	.	.	.
c1156_g1	c1156_g1_i1	.	.	.	.	.	.	.	.	.	.	.	.	.	.
c1158_g1	c1158_g1_i1	.	.	.	.	.	.	.	.	.	.	.	.	.	.
c1158_g1	c1158_g1_i2	.	.	.	.	.	.	.	.	.	.	.	.	.	.
c1159_g1	c1159_g1_i1	.	.	.	.	.	.	.	.	.	.	.	.	.	.
c1159_g1	c1159_g1_i2	.	.	.	.	.	.	.	.	.	.	.	.	.	.
c1160_g1	c1160_g1_i1	.	.	.	.	.	.	.	.	.	.	.	.	.	.
c1163_g1	c1163_g1_i1	.	.	.	.	.	.	.	.	.	.	.	.	.	.
c1164_g1	c1164_g1_i1	NC2B_RAT^NC2B_RAT^Q:399-767,H:8-130^78.049%ID^E:1.43e-54^RecName: Full=Protein Dr1;^Eukaryota; Metazoa; Chordata; Craniata; Vertebrata; Euteleostomi; Mammalia; Eutheria; Euarchontoglires; Glires; Rodentia; Myomorpha; Muroidea; Muridae; Murinae; Rattus	.	c1164_g1_i1|m.469	384-881[+]	NC2B_DROME^NC2B_DROME^Q:6-149,H:15-158^76.389%ID^E:2.74e-69^RecName: Full=Protein Dr1;^Eukaryota; Metazoa; Ecdysozoa; Arthropoda; Hexapoda; Insecta; Pterygota; Neoptera; Holometabola; Diptera; Brachycera; Muscomorpha; Ephydroidea; Drosophilidae; Drosophila; Sophophora	PF00808.22^CBFD_NFYB_HMF^Histone-like transcription factor (CBF/NF-Y) and archaeal histone^10-73^E:2.3e-21	.	.	COG5150^Down-regulator of transcription 1, TBP-binding (Negative cofactor 2)	KEGG:dme:Dmel_CG4185`KO:K21751	GO:0005671^cellular_component^Ada2/Gcn5/Ada3 transcription activator complex`GO:0005634^cellular_component^nucleus`GO:0003677^molecular_function^DNA binding`GO:0046982^molecular_function^protein heterodimerization activity`GO:0008134^molecular_function^transcription factor binding`GO:0006338^biological_process^chromatin remodeling`GO:0016573^biological_process^histone acetylation`GO:0000122^biolo…	.	.	.
c1164_g1	c1164_g1_i2	NC2B_RAT^NC2B_RAT^Q:503-871,H:8-130^78.049%ID^E:2.97e-54^RecName: Full=Protein Dr1;^Eukaryota; Metazoa; Chordata; Craniata; Vertebrata; Euteleostomi; Mammalia; Eutheria; Euarchontoglires; Glires; Rodentia; Myomorpha; Muroidea; Muridae; Murinae; Rattus	.	c1164_g1_i2|m.470	488-985[+]	NC2B_DROME^NC2B_DROME^Q:6-149,H:15-158^76.389%ID^E:2.74e-69^RecName: Full=Protein Dr1;^Eukaryota; Metazoa; Ecdysozoa; Arthropoda; Hexapoda; Insecta; Pterygota; Neoptera; Holometabola; Diptera; Brachycera; Muscomorpha; Ephydroidea; Drosophilidae; Drosophila; Sophophora	PF00808.22^CBFD_NFYB_HMF^Histone-like transcription factor (CBF/NF-Y) and archaeal histone^10-73^E:2.3e-21	.	.	COG5150^Down-regulator of transcription 1, TBP-binding (Negative cofactor 2)	KEGG:dme:Dmel_CG4185`KO:K21751	GO:0005671^cellular_component^Ada2/Gcn5/Ada3 transcription activator complex`GO:0005634^cellular_component^nucleus`GO:0003677^molecular_function^DNA binding`GO:0046982^molecular_function^protein heterodimerization activity`GO:0008134^molecular_function^transcription factor binding`GO:0006338^biological_process^chromatin remodeling`GO:0016573^biological_process^histone acetylation`GO:0000122^biolo…	.	.	.
c1165_g1	c1165_g1_i1	.	.	.	.	.	.	.	.	.	.	.	.	.	.
c1167_g1	c1167_g1_i1	.	.	c1167_g1_i1|m.471	109-462[+]	.	.	.	.	.	.	.	.	.	.
c1168_g1	c1168_g1_i1	.	.	c1168_g1_i1|m.472	142-480[+]	.	.	.	.	.	.	.	.	.	.
c1169_g1	c1169_g1_i1	TR112_MOUSE^TR112_MOUSE^Q:102-470,H:1-122^58.065%ID^E:6.92e-37^RecName: Full=Multifunctional methyltransferase subunit TRM112-like protein;^Eukaryota; Metazoa; Chordata; Craniata; Vertebrata; Euteleostomi; Mammalia; Eutheria; Euarchontoglires; Glires; Rodentia; Myomorpha; Muroidea; Muridae; Murinae; Mus; Mus	.	c1169_g1_i1|m.473	102-476[+]	TR112_MOUSE^TR112_MOUSE^Q:1-124,H:1-123^57.6%ID^E:1.28e-45^RecName: Full=Multifunctional methyltransferase subunit TRM112-like protein;^Eukaryota; Metazoa; Chordata; Craniata; Vertebrata; Euteleostomi; Mammalia; Eutheria; Euarchontoglires; Glires; Rodentia; Myomorpha; Muroidea; Muridae; Murinae; Mus; Mus	PF03966.15^Trm112p^Trm112p-like protein^2-113^E:1.4e-17	.	.	ENOG4111NTJ^tRNA methyltransferase 11-2 homolog	KEGG:mmu:67674`KO:K15448	GO:0005654^cellular_component^nucleoplasm`GO:0048471^cellular_component^perinuclear region of cytoplasm`GO:0032991^cellular_component^protein-containing complex`GO:0046982^molecular_function^protein heterodimerization activity`GO:0008276^molecular_function^protein methyltransferase activity`GO:0016435^molecular_function^rRNA (guanine) methyltransferase activity`GO:0018364^biological_process^pepti…	.	.	.
c1170_g1	c1170_g1_i1	.	.	.	.	.	.	.	.	.	.	.	.	.	.
c1171_g1	c1171_g1_i1	.	.	.	.	.	.	.	.	.	.	.	.	.	.
c1172_g1	c1172_g1_i1	.	.	.	.	.	.	.	.	.	.	.	.	.	.
c1174_g1	c1174_g1_i1	.	.	.	.	.	.	.	.	.	.	.	.	.	.
c1174_g1	c1174_g1_i2	GNS_CAPHI^GNS_CAPHI^Q:113-1510,H:52-516^52.778%ID^E:4.67e-160^RecName: Full=N-acetylglucosamine-6-sulfatase;^Eukaryota; Metazoa; Chordata; Craniata; Vertebrata; Euteleostomi; Mammalia; Eutheria; Laurasiatheria; Cetartiodactyla; Ruminantia; Pecora; Bovidae; Caprinae; Capra	.	c1174_g1_i2|m.474	59-1528[+]	GNS_CAPHI^GNS_CAPHI^Q:19-484,H:52-516^52.778%ID^E:4.9e-170^RecName: Full=N-acetylglucosamine-6-sulfatase;^Eukaryota; Metazoa; Chordata; Craniata; Vertebrata; Euteleostomi; Mammalia; Eutheria; Laurasiatheria; Cetartiodactyla; Ruminantia; Pecora; Bovidae; Caprinae; Capra	PF00884.22^Sulfatase^Sulfatase^21-358^E:8e-67	sigP:1^17^0.828^YES	.	.	KEGG:chx:100750233`KO:K01137	GO:0005764^cellular_component^lysosome`GO:0046872^molecular_function^metal ion binding`GO:0008449^molecular_function^N-acetylglucosamine-6-sulfatase activity`GO:0030203^biological_process^glycosaminoglycan metabolic process	GO:0008484^molecular_function^sulfuric ester hydrolase activity`GO:0008152^biological_process^metabolic process	.	.
c1175_g1	c1175_g1_i1	.	.	c1175_g1_i1|m.475	2-376[-]	.	.	.	.	.	.	.	.	.	.
c1176_g1	c1176_g1_i1	.	.	.	.	.	.	.	.	.	.	.	.	.	.
c1177_g1	c1177_g1_i1	.	.	.	.	.	.	.	.	.	.	.	.	.	.
c1180_g1	c1180_g1_i1	FAXC_DROME^FAXC_DROME^Q:311-1099,H:95-364^50.37%ID^E:4.26e-85^RecName: Full=Failed axon connections;^Eukaryota; Metazoa; Ecdysozoa; Arthropoda; Hexapoda; Insecta; Pterygota; Neoptera; Holometabola; Diptera; Brachycera; Muscomorpha; Ephydroidea; Drosophilidae; Drosophila; Sophophora	.	c1180_g1_i1|m.476	236-1276[+]	FAXC_DROME^FAXC_DROME^Q:26-289,H:95-365^53.137%ID^E:3.86e-102^RecName: Full=Failed axon connections;^Eukaryota; Metazoa; Ecdysozoa; Arthropoda; Hexapoda; Insecta; Pterygota; Neoptera; Holometabola; Diptera; Brachycera; Muscomorpha; Ephydroidea; Drosophilidae; Drosophila; Sophophora	PF17172.3^GST_N_4^Glutathione S-transferase N-terminal domain^53-146^E:1.3e-25`PF10568.8^Tom37^Outer mitochondrial membrane transport complex protein^55-151^E:3.8e-11`PF17171.3^GST_C_6^Glutathione S-transferase, C-terminal domain^204-266^E:7.2e-20`PF13410.5^GST_C_2^Glutathione S-transferase, C-terminal domain^206-264^E:1.5e-07	.	.	ENOG4111HSJ^failed axon connections homolog (Drosophila)	KEGG:dme:Dmel_CG4609	GO:0005737^cellular_component^cytoplasm`GO:0005886^cellular_component^plasma membrane`GO:0007409^biological_process^axonogenesis	GO:0001401^cellular_component^mitochondrial sorting and assembly machinery complex	.	.
c1181_g1	c1181_g1_i1	.	.	.	.	.	.	.	.	.	.	.	.	.	.
c1182_g1	c1182_g1_i1	ZN571_HUMAN^ZN571_HUMAN^Q:488-312,H:525-588^42.188%ID^E:7.92e-10^RecName: Full=Zinc finger protein 571;^Eukaryota; Metazoa; Chordata; Craniata; Vertebrata; Euteleostomi; Mammalia; Eutheria; Euarchontoglires; Primates; Haplorrhini; Catarrhini; Hominidae; Homo`ZN571_HUMAN^ZN571_HUMAN^Q:537-481,H:483-501^57.895%ID^E:7.92e-10^RecName: Full=Zinc finger protein 571;^Eukaryota; Metazoa; Chordata; Crania…	.	.	.	.	.	.	.	COG5048^Zinc finger protein	KEGG:hsa:51276`KO:K09228	GO:0005634^cellular_component^nucleus`GO:0003677^molecular_function^DNA binding`GO:0003700^molecular_function^DNA-binding transcription factor activity`GO:0046872^molecular_function^metal ion binding`GO:0006355^biological_process^regulation of transcription, DNA-templated`GO:0006351^biological_process^transcription, DNA-templated	.	.	.
c1183_g1	c1183_g1_i1	.	.	.	.	.	.	.	.	.	.	.	.	.	.
c1184_g1	c1184_g1_i1	PPRC1_HUMAN^PPRC1_HUMAN^Q:830-471,H:1534-1659^48.062%ID^E:2.3e-26^RecName: Full=Peroxisome proliferator-activated receptor gamma coactivator-related protein 1;^Eukaryota; Metazoa; Chordata; Craniata; Vertebrata; Euteleostomi; Mammalia; Eutheria; Euarchontoglires; Primates; Haplorrhini; Catarrhini; Hominidae; Homo	.	c1184_g1_i1|m.477	429-2741[-]	PPRC1_MOUSE^PPRC1_MOUSE^Q:638-757,H:1514-1639^48.062%ID^E:1.52e-29^RecName: Full=Peroxisome proliferator-activated receptor gamma coactivator-related protein 1;^Eukaryota; Metazoa; Chordata; Craniata; Vertebrata; Euteleostomi; Mammalia; Eutheria; Euarchontoglires; Glires; Rodentia; Myomorpha; Muroidea; Muridae; Murinae; Mus; Mus	PF00076.21^RRM_1^RNA recognition motif. (a.k.a. RRM, RBD, or RNP domain)^649-703^E:2.9e-09	.	.	ENOG4111HH9^Peroxisome proliferator-activated receptor gamma, coactivator-related 1	KEGG:mmu:226169`KO:K17963	GO:0005654^cellular_component^nucleoplasm`GO:0005634^cellular_component^nucleus`GO:0030374^molecular_function^nuclear receptor transcription coactivator activity`GO:0003723^molecular_function^RNA binding`GO:0008134^molecular_function^transcription factor binding`GO:0051091^biological_process^positive regulation of DNA-binding transcription factor activity`GO:0045944^biological_process^positive re…	GO:0003676^molecular_function^nucleic acid binding	.	.
c1185_g1	c1185_g1_i1	.	.	c1185_g1_i1|m.478	369-2129[+]	GALT1_CAEEL^GALT1_CAEEL^Q:187-423,H:80-297^23.171%ID^E:7.05e-06^RecName: Full=Beta-1,4-galactosyltransferase galt-1 {ECO:0000303|PubMed:19858195};^Eukaryota; Metazoa; Ecdysozoa; Nematoda; Chromadorea; Rhabditida; Rhabditoidea; Rhabditidae; Peloderinae; Caenorhabditis	PF01697.26^Glyco_transf_92^Glycosyltransferase family 92^302-573^E:4.9e-50	.	.	ENOG410Z7P2^UPF0392 protein	KEGG:cel:CELE_M03F8.4`KO:K14434	GO:0032580^cellular_component^Golgi cisterna membrane`GO:0016021^cellular_component^integral component of membrane`GO:0043229^cellular_component^intracellular organelle`GO:0003831^molecular_function^beta-N-acetylglucosaminylglycopeptide beta-1,4-galactosyltransferase activity`GO:0046872^molecular_function^metal ion binding`GO:0035250^molecular_function^UDP-galactosyltransferase activity`GO:000649…	.	.	.
c1186_g1	c1186_g1_i1	.	.	.	.	.	.	.	.	.	.	.	.	.	.
c1187_g1	c1187_g1_i1	.	.	.	.	.	.	.	.	.	.	.	.	.	.
c1188_g1	c1188_g1_i1	COTL1_MOUSE^COTL1_MOUSE^Q:614-204,H:1-137^47.445%ID^E:1.25e-33^RecName: Full=Coactosin-like protein;^Eukaryota; Metazoa; Chordata; Craniata; Vertebrata; Euteleostomi; Mammalia; Eutheria; Euarchontoglires; Glires; Rodentia; Myomorpha; Muroidea; Muridae; Murinae; Mus; Mus	.	c1188_g1_i1|m.482	183-614[-]	COTL1_MOUSE^COTL1_MOUSE^Q:1-137,H:1-137^47.445%ID^E:1.8e-39^RecName: Full=Coactosin-like protein;^Eukaryota; Metazoa; Chordata; Craniata; Vertebrata; Euteleostomi; Mammalia; Eutheria; Euarchontoglires; Glires; Rodentia; Myomorpha; Muroidea; Muridae; Murinae; Mus; Mus	PF00241.19^Cofilin_ADF^Cofilin/tropomyosin-type actin-binding protein^12-127^E:2.5e-17	.	.	ENOG41120RS^coactosin-like 1 (Dictyostelium)	KEGG:mmu:72042	GO:0005737^cellular_component^cytoplasm`GO:0005856^cellular_component^cytoskeleton`GO:0005634^cellular_component^nucleus`GO:0003779^molecular_function^actin binding`GO:0019899^molecular_function^enzyme binding`GO:0050832^biological_process^defense response to fungus	GO:0003779^molecular_function^actin binding`GO:0005622^cellular_component^intracellular	.	.
c1189_g1	c1189_g1_i1	.	.	.	.	.	.	.	.	.	.	.	.	.	.
c1190_g1	c1190_g1_i1	.	.	.	.	.	.	.	.	.	.	.	.	.	.
c1190_g1	c1190_g1_i2	.	.	.	.	.	.	.	.	.	.	.	.	.	.
c1191_g1	c1191_g1_i1	.	.	.	.	.	.	.	.	.	.	.	.	.	.
c1192_g1	c1192_g1_i1	.	.	.	.	.	.	.	.	.	.	.	.	.	.
c1193_g1	c1193_g1_i1	.	.	.	.	.	.	.	.	.	.	.	.	.	.
c1194_g1	c1194_g1_i1	.	.	.	.	.	.	.	.	.	.	.	.	.	.
c1195_g1	c1195_g1_i1	GTD2A_HUMAN^GTD2A_HUMAN^Q:2-244,H:749-831^39.759%ID^E:1.49e-15^RecName: Full=General transcription factor II-I repeat domain-containing protein 2A;^Eukaryota; Metazoa; Chordata; Craniata; Vertebrata; Euteleostomi; Mammalia; Eutheria; Euarchontoglires; Primates; Haplorrhini; Catarrhini; Hominidae; Homo	.	.	.	.	.	.	.	ENOG410XPSC^general transcription factor II-I repeat domain-containing protein	KEGG:hsa:84163	GO:0005737^cellular_component^cytoplasm`GO:0005654^cellular_component^nucleoplasm`GO:0003677^molecular_function^DNA binding`GO:0000981^molecular_function^DNA-binding transcription factor activity, RNA polymerase II-specific`GO:0007275^biological_process^multicellular organism development`GO:0006351^biological_process^transcription, DNA-templated	.	.	.
c1196_g1	c1196_g1_i1	.	.	.	.	.	.	.	.	.	.	.	.	.	.
c1197_g1	c1197_g1_i1	.	.	.	.	.	.	.	.	.	.	.	.	.	.
c1198_g1	c1198_g1_i1	.	.	.	.	.	.	.	.	.	.	.	.	.	.
c1199_g1	c1199_g1_i1	IMB1_HUMAN^IMB1_HUMAN^Q:3457-836,H:1-874^72.229%ID^E:0^RecName: Full=Importin subunit beta-1;^Eukaryota; Metazoa; Chordata; Craniata; Vertebrata; Euteleostomi; Mammalia; Eutheria; Euarchontoglires; Primates; Haplorrhini; Catarrhini; Hominidae; Homo	.	c1199_g1_i1|m.483	821-3457[-]	IMB1_HUMAN^IMB1_HUMAN^Q:1-874,H:1-874^72.229%ID^E:0^RecName: Full=Importin subunit beta-1;^Eukaryota; Metazoa; Chordata; Craniata; Vertebrata; Euteleostomi; Mammalia; Eutheria; Euarchontoglires; Primates; Haplorrhini; Catarrhini; Hominidae; Homo	PF03810.18^IBN_N^Importin-beta N-terminal domain^21-100^E:3.6e-11`PF13513.5^HEAT_EZ^HEAT-like repeat^380-435^E:6.4e-09`PF02985.21^HEAT^HEAT repeat^410-437^E:9.1e-05	.	.	COG5215^Importin	KEGG:hsa:3837`KO:K14293	GO:0005737^cellular_component^cytoplasm`GO:0010494^cellular_component^cytoplasmic stress granule`GO:0005829^cellular_component^cytosol`GO:0071782^cellular_component^endoplasmic reticulum tubular network`GO:0070062^cellular_component^extracellular exosome`GO:0005576^cellular_component^extracellular region`GO:1904813^cellular_component^ficolin-1-rich granule lumen`GO:0043657^cellular_component^host…	GO:0008536^molecular_function^Ran GTPase binding`GO:0006886^biological_process^intracellular protein transport`GO:0005515^molecular_function^protein binding	.	.
c1200_g1	c1200_g1_i1	.	.	.	.	.	.	.	.	.	.	.	.	.	.
c1201_g1	c1201_g1_i1	.	.	.	.	.	.	.	.	.	.	.	.	.	.
c1203_g1	c1203_g1_i1	ACSA_HUMAN^ACSA_HUMAN^Q:2179-215,H:37-693^62.918%ID^E:0^RecName: Full=Acetyl-coenzyme A synthetase, cytoplasmic;^Eukaryota; Metazoa; Chordata; Craniata; Vertebrata; Euteleostomi; Mammalia; Eutheria; Euarchontoglires; Primates; Haplorrhini; Catarrhini; Hominidae; Homo	.	c1203_g1_i1|m.484	188-2266[-]	ACSA_HUMAN^ACSA_HUMAN^Q:30-684,H:37-693^62.918%ID^E:0^RecName: Full=Acetyl-coenzyme A synthetase, cytoplasmic;^Eukaryota; Metazoa; Chordata; Craniata; Vertebrata; Euteleostomi; Mammalia; Eutheria; Euarchontoglires; Primates; Haplorrhini; Catarrhini; Hominidae; Homo	PF16177.4^ACAS_N^Acetyl-coenzyme A synthetase N-terminus^40-100^E:5.7e-20`PF00501.27^AMP-binding^AMP-binding enzyme^110-565^E:4e-92`PF13193.5^AMP-binding_C^AMP-binding enzyme C-terminal domain^574-652^E:1.7e-23	.	.	COG0365^Catalyzes the conversion of acetate into acetyl-CoA (AcCoA), an essential intermediate at the junction of anabolic and catabolic pathways. AcsA undergoes a two-step reaction. In the first half reaction, AcsA combines acetate with ATP to form acetyl-adenylate (AcAMP) intermediate. In the second half reaction, it can then transfer the acetyl group from AcAMP to the sulfhydryl group of CoA, …	KEGG:hsa:55902`KO:K01895	GO:0005737^cellular_component^cytoplasm`GO:0005829^cellular_component^cytosol`GO:0043231^cellular_component^intracellular membrane-bounded organelle`GO:0005759^cellular_component^mitochondrial matrix`GO:0005654^cellular_component^nucleoplasm`GO:0003987^molecular_function^acetate-CoA ligase activity`GO:0016208^molecular_function^AMP binding`GO:0005524^molecular_function^ATP binding`GO:0019413^biol…	GO:0003824^molecular_function^catalytic activity`GO:0008152^biological_process^metabolic process	.	.
c1203_g1	c1203_g1_i1	ACSA_HUMAN^ACSA_HUMAN^Q:2179-215,H:37-693^62.918%ID^E:0^RecName: Full=Acetyl-coenzyme A synthetase, cytoplasmic;^Eukaryota; Metazoa; Chordata; Craniata; Vertebrata; Euteleostomi; Mammalia; Eutheria; Euarchontoglires; Primates; Haplorrhini; Catarrhini; Hominidae; Homo	.	c1203_g1_i1|m.485	3-350[+]	.	.	.	.	.	.	.	.	.	.
c1204_g1	c1204_g1_i1	.	.	.	.	.	.	.	.	.	.	.	.	.	.
c1206_g1	c1206_g1_i1	.	.	.	.	.	.	.	.	.	.	.	.	.	.
c1207_g1	c1207_g1_i1	GLT10_CAEBR^GLT10_CAEBR^Q:672-2141,H:84-578^61.895%ID^E:0^RecName: Full=Putative polypeptide N-acetylgalactosaminyltransferase 10;^Eukaryota; Metazoa; Ecdysozoa; Nematoda; Chromadorea; Rhabditida; Rhabditoidea; Rhabditidae; Peloderinae; Caenorhabditis	.	c1207_g1_i1|m.488	495-2141[+]	GLT10_CAEBR^GLT10_CAEBR^Q:60-549,H:84-578^62.097%ID^E:0^RecName: Full=Putative polypeptide N-acetylgalactosaminyltransferase 10;^Eukaryota; Metazoa; Ecdysozoa; Nematoda; Chromadorea; Rhabditida; Rhabditoidea; Rhabditidae; Peloderinae; Caenorhabditis	PF00535.25^Glycos_transf_2^Glycosyl transferase family 2^141-325^E:2.6e-32`PF02709.13^Glyco_transf_7C^N-terminal domain of galactosyltransferase^309-362^E:2.7e-06`PF00652.21^Ricin_B_lectin^Ricin-type beta-trefoil lectin domain^453-548^E:1.2e-20	.	.	ENOG410XPMK^UDP-N-acetyl-alpha-D-galactosamine polypeptide N-acetylgalactosaminyltransferase	.	GO:0000139^cellular_component^Golgi membrane`GO:0016021^cellular_component^integral component of membrane`GO:0030246^molecular_function^carbohydrate binding`GO:0046872^molecular_function^metal ion binding`GO:0004653^molecular_function^polypeptide N-acetylgalactosaminyltransferase activity`GO:0006486^biological_process^protein glycosylation	.	.	.
c1207_g2	c1207_g2_i1	GLT10_RAT^GLT10_RAT^Q:520-386,H:555-599^46.667%ID^E:4.39e-08^RecName: Full=Polypeptide N-acetylgalactosaminyltransferase 10;^Eukaryota; Metazoa; Chordata; Craniata; Vertebrata; Euteleostomi; Mammalia; Eutheria; Euarchontoglires; Glires; Rodentia; Myomorpha; Muroidea; Muridae; Murinae; Rattus	.	.	.	.	.	.	.	ENOG410XPMK^UDP-N-acetyl-alpha-D-galactosamine polypeptide N-acetylgalactosaminyltransferase	KEGG:rno:170501`KO:K00710	GO:0000139^cellular_component^Golgi membrane`GO:0016021^cellular_component^integral component of membrane`GO:0030246^molecular_function^carbohydrate binding`GO:0046872^molecular_function^metal ion binding`GO:0004653^molecular_function^polypeptide N-acetylgalactosaminyltransferase activity`GO:0016266^biological_process^O-glycan processing	.	.	.
c1208_g1	c1208_g1_i1	.	.	.	.	.	.	.	.	.	.	.	.	.	.
c1208_g1	c1208_g1_i2	.	.	.	.	.	.	.	.	.	.	.	.	.	.
c1209_g1	c1209_g1_i1	UNC22_CAEEL^UNC22_CAEEL^Q:13249-2180,H:3132-6806^45.513%ID^E:0^RecName: Full=Twitchin {ECO:0000303|PubMed:7190524};^Eukaryota; Metazoa; Ecdysozoa; Nematoda; Chromadorea; Rhabditida; Rhabditoidea; Rhabditidae; Peloderinae; Caenorhabditis`UNC22_CAEEL^UNC22_CAEEL^Q:13249-6371,H:2835-5115^39.674%ID^E:0^RecName: Full=Twitchin {ECO:0000303|PubMed:7190524};^Eukaryota; Metazoa; Ecdysozoa; Nematoda; Chrom…	.	c1209_g1_i1|m.490	833-13249[-]	UNC22_CAEEL^UNC22_CAEEL^Q:1-4020,H:3132-7144^43.404%ID^E:0^RecName: Full=Twitchin {ECO:0000303|PubMed:7190524};^Eukaryota; Metazoa; Ecdysozoa; Nematoda; Chromadorea; Rhabditida; Rhabditoidea; Rhabditidae; Peloderinae; Caenorhabditis`UNC22_CAEEL^UNC22_CAEEL^Q:1-2293,H:2835-5115^39.751%ID^E:0^RecName: Full=Twitchin {ECO:0000303|PubMed:7190524};^Eukaryota; Metazoa; Ecdysozoa; Nematoda; Chromadorea; …	PF00041.20^fn3^Fibronectin type III domain^39-123^E:2.7e-17`PF13927.5^Ig_3^Immunoglobulin domain^138-215^E:6.2e-10`PF07679.15^I-set^Immunoglobulin I-set domain^144-225^E:1.5e-18`PF00047.24^ig^Immunoglobulin domain^145-224^E:7.9e-07`PF00041.20^fn3^Fibronectin type III domain^235-317^E:2.2e-13`PF00041.20^fn3^Fibronectin type III domain^336-420^E:1.2e-15`PF07679.15^I-set^Immunoglobulin I-set domain^…	.	.	ENOG410XQFD^myosin light chain kinase	.	GO:0031672^cellular_component^A band`GO:0005524^molecular_function^ATP binding`GO:0005516^molecular_function^calmodulin binding`GO:0046872^molecular_function^metal ion binding`GO:0019901^molecular_function^protein kinase binding`GO:0004674^molecular_function^protein serine/threonine kinase activity`GO:0008344^biological_process^adult locomotory behavior`GO:0035095^biological_process^behavioral re…	GO:0005515^molecular_function^protein binding`GO:0004672^molecular_function^protein kinase activity`GO:0005524^molecular_function^ATP binding`GO:0006468^biological_process^protein phosphorylation	.	.
c1210_g1	c1210_g1_i1	.	.	.	.	.	.	.	.	.	.	.	.	.	.
c1211_g1	c1211_g1_i1	.	.	c1211_g1_i1|m.497	247-549[+]	.	.	sigP:1^19^0.59^YES	.	.	.	.	.	.	.
c1212_g1	c1212_g1_i1	.	.	.	.	.	.	.	.	.	.	.	.	.	.
c1213_g1	c1213_g1_i1	.	.	.	.	.	.	.	.	.	.	.	.	.	.
c1214_g1	c1214_g1_i1	.	.	.	.	.	.	.	.	.	.	.	.	.	.
c1215_g1	c1215_g1_i1	.	.	.	.	.	.	.	.	.	.	.	.	.	.
c1215_g1	c1215_g1_i2	.	.	.	.	.	.	.	.	.	.	.	.	.	.
c1216_g1	c1216_g1_i1	.	.	.	.	.	.	.	.	.	.	.	.	.	.
c1217_g1	c1217_g1_i1	.	.	.	.	.	.	.	.	.	.	.	.	.	.
c1218_g1	c1218_g1_i1	.	.	.	.	.	.	.	.	.	.	.	.	.	.
c1220_g1	c1220_g1_i1	.	.	.	.	.	.	.	.	.	.	.	.	.	.
c1220_g1	c1220_g1_i2	.	.	.	.	.	.	.	.	.	.	.	.	.	.
c1221_g1	c1221_g1_i1	.	.	c1221_g1_i1|m.498	175-816[+]	F207A_MOUSE^F207A_MOUSE^Q:1-208,H:1-214^31.696%ID^E:3.59e-14^RecName: Full=Protein FAM207A;^Eukaryota; Metazoa; Chordata; Craniata; Vertebrata; Euteleostomi; Mammalia; Eutheria; Euarchontoglires; Glires; Rodentia; Myomorpha; Muroidea; Muridae; Murinae; Mus; Mus	PF15341.5^SLX9^Ribosome biogenesis protein SLX9^89-203^E:1.3e-19	.	.	ENOG410XY31^family with sequence similarity 207, member A	KEGG:mmu:108707	.	.	.	.
c1223_g1	c1223_g1_i1	.	.	.	.	.	.	.	.	.	.	.	.	.	.
c1224_g1	c1224_g1_i1	.	.	c1224_g1_i1|m.500	17-322[+]	.	.	.	.	.	.	.	.	.	.
c1225_g1	c1225_g1_i1	NR2CA_DANRE^NR2CA_DANRE^Q:68-331,H:38-126^51.685%ID^E:1.37e-24^RecName: Full=Nuclear receptor 2C2-associated protein;^Eukaryota; Metazoa; Chordata; Craniata; Vertebrata; Euteleostomi; Actinopterygii; Neopterygii; Teleostei; Ostariophysi; Cypriniformes; Cyprinidae; Danio	.	.	.	.	.	.	.	ENOG4111V3C^Nuclear receptor 2C2-associated protein	KEGG:dre:724051	GO:0005634^cellular_component^nucleus	.	.	.
c1225_g1	c1225_g1_i2	NR2CA_DANRE^NR2CA_DANRE^Q:57-422,H:4-126^57.724%ID^E:1.73e-44^RecName: Full=Nuclear receptor 2C2-associated protein;^Eukaryota; Metazoa; Chordata; Craniata; Vertebrata; Euteleostomi; Actinopterygii; Neopterygii; Teleostei; Ostariophysi; Cypriniformes; Cyprinidae; Danio	.	c1225_g1_i2|m.501	3-422[+]	NR2CA_DANRE^NR2CA_DANRE^Q:19-140,H:4-126^57.724%ID^E:1.56e-44^RecName: Full=Nuclear receptor 2C2-associated protein;^Eukaryota; Metazoa; Chordata; Craniata; Vertebrata; Euteleostomi; Actinopterygii; Neopterygii; Teleostei; Ostariophysi; Cypriniformes; Cyprinidae; Danio	.	.	.	ENOG4111V3C^Nuclear receptor 2C2-associated protein	KEGG:dre:724051	GO:0005634^cellular_component^nucleus	.	.	.
c1226_g1	c1226_g1_i1	.	.	.	.	.	.	.	.	.	.	.	.	.	.
c1227_g1	c1227_g1_i1	.	.	.	.	.	.	.	.	.	.	.	.	.	.
c1228_g1	c1228_g1_i1	.	.	.	.	.	.	.	.	.	.	.	.	.	.
c1229_g1	c1229_g1_i1	.	.	.	.	.	.	.	.	.	.	.	.	.	.
c1230_g1	c1230_g1_i1	CALRL_DANRE^CALRL_DANRE^Q:2-796,H:172-428^44.361%ID^E:1.39e-67^RecName: Full=Calcitonin gene-related peptide type 1 receptor;^Eukaryota; Metazoa; Chordata; Craniata; Vertebrata; Euteleostomi; Actinopterygii; Neopterygii; Teleostei; Ostariophysi; Cypriniformes; Cyprinidae; Danio	.	c1230_g1_i1|m.502	2-838[+]	CALRL_DANRE^CALRL_DANRE^Q:1-265,H:172-428^44.361%ID^E:5.46e-76^RecName: Full=Calcitonin gene-related peptide type 1 receptor;^Eukaryota; Metazoa; Chordata; Craniata; Vertebrata; Euteleostomi; Actinopterygii; Neopterygii; Teleostei; Ostariophysi; Cypriniformes; Cyprinidae; Danio	PF00002.23^7tm_2^7 transmembrane receptor (Secretin family)^2-219^E:3.8e-64	.	.	ENOG410XRS2^Receptor	KEGG:dre:445508`KO:K04577	GO:0016021^cellular_component^integral component of membrane`GO:0005886^cellular_component^plasma membrane`GO:0004948^molecular_function^calcitonin receptor activity`GO:0001525^biological_process^angiogenesis`GO:0048844^biological_process^artery morphogenesis`GO:0007166^biological_process^cell surface receptor signaling pathway`GO:0055064^biological_process^chloride ion homeostasis`GO:0001756^bio…	GO:0004930^molecular_function^G-protein coupled receptor activity`GO:0007186^biological_process^G-protein coupled receptor signaling pathway`GO:0016021^cellular_component^integral component of membrane	.	.
c1231_g1	c1231_g1_i1	.	.	.	.	.	.	.	.	.	.	.	.	.	.
c1232_g1	c1232_g1_i1	.	.	.	.	.	.	.	.	.	.	.	.	.	.
c1233_g1	c1233_g1_i1	.	.	.	.	.	.	.	.	.	.	.	.	.	.
c1234_g1	c1234_g1_i1	.	.	.	.	.	.	.	.	.	.	.	.	.	.
c1235_g1	c1235_g1_i1	.	.	.	.	.	.	.	.	.	.	.	.	.	.
c1237_g1	c1237_g1_i1	.	.	c1237_g1_i1|m.503	46-345[+]	.	.	.	.	.	.	.	.	.	.
c1238_g1	c1238_g1_i1	.	.	.	.	.	.	.	.	.	.	.	.	.	.
c1240_g1	c1240_g1_i1	.	.	.	.	.	.	.	.	.	.	.	.	.	.
c1240_g1	c1240_g1_i2	.	.	.	.	.	.	.	.	.	.	.	.	.	.
c1241_g1	c1241_g1_i1	.	.	.	.	.	.	.	.	.	.	.	.	.	.
c1242_g1	c1242_g1_i1	.	.	.	.	.	.	.	.	.	.	.	.	.	.
c1243_g1	c1243_g1_i1	.	.	.	.	.	.	.	.	.	.	.	.	.	.
c1244_g1	c1244_g1_i1	.	.	c1244_g1_i1|m.504	95-763[+]	.	.	.	.	.	.	.	.	.	.
c1245_g1	c1245_g1_i1	.	.	.	.	.	.	.	.	.	.	.	.	.	.
c1246_g1	c1246_g1_i1	.	.	.	.	.	.	.	.	.	.	.	.	.	.
c1247_g1	c1247_g1_i1	HDC_DROME^HDC_DROME^Q:838-533,H:70-175^62.264%ID^E:1.39e-38^RecName: Full=Headcase protein;^Eukaryota; Metazoa; Ecdysozoa; Arthropoda; Hexapoda; Insecta; Pterygota; Neoptera; Holometabola; Diptera; Brachycera; Muscomorpha; Ephydroidea; Drosophilidae; Drosophila; Sophophora`HDC_DROME^HDC_DROME^Q:289-62,H:429-507^39.241%ID^E:4.09e-07^RecName: Full=Headcase protein;^Eukaryota; Metazoa; Ecdysozoa; Ar…	.	c1247_g1_i1|m.505	2-886[-]	HDC_DROME^HDC_DROME^Q:17-118,H:70-175^63.208%ID^E:4.15e-40^RecName: Full=Headcase protein;^Eukaryota; Metazoa; Ecdysozoa; Arthropoda; Hexapoda; Insecta; Pterygota; Neoptera; Holometabola; Diptera; Brachycera; Muscomorpha; Ephydroidea; Drosophilidae; Drosophila; Sophophora`HDC_DROME^HDC_DROME^Q:200-275,H:429-507^39.241%ID^E:1.12e-07^RecName: Full=Headcase protein;^Eukaryota; Metazoa; Ecdysozoa; Ar…	PF15353.5^HECA^Headcase protein family homologue^16-115^E:1.3e-48`PF16002.4^Headcase^Headcase protein^206-246^E:1.4e-12	.	.	ENOG410XREE^Headcase homolog (Drosophila)	KEGG:dme:Dmel_CG15532	GO:0030424^cellular_component^axon`GO:0005737^cellular_component^cytoplasm`GO:0030425^cellular_component^dendrite`GO:0048471^cellular_component^perinuclear region of cytoplasm`GO:0048675^biological_process^axon extension`GO:0035147^biological_process^branch fusion, open tracheal system`GO:0002165^biological_process^instar larval or pupal development`GO:0050768^biological_process^negative regulati…	.	.	.
c1248_g1	c1248_g1_i1	.	.	.	.	.	.	.	.	.	.	.	.	.	.
c1249_g1	c1249_g1_i1	.	.	c1249_g1_i1|m.507	1-339[-]	.	.	.	.	.	.	.	.	.	.
c1250_g1	c1250_g1_i1	.	.	c1250_g1_i1|m.508	2-433[+]	.	.	.	.	.	.	.	.	.	.
c1251_g1	c1251_g1_i1	.	.	.	.	.	.	.	.	.	.	.	.	.	.
c1252_g1	c1252_g1_i1	M2GD_MOUSE^M2GD_MOUSE^Q:3-1862,H:109-727^60.968%ID^E:0^RecName: Full=Dimethylglycine dehydrogenase, mitochondrial;^Eukaryota; Metazoa; Chordata; Craniata; Vertebrata; Euteleostomi; Mammalia; Eutheria; Euarchontoglires; Glires; Rodentia; Myomorpha; Muroidea; Muridae; Murinae; Mus; Mus	.	c1252_g1_i1|m.509	3-1865[+]	M2GD_MOUSE^M2GD_MOUSE^Q:1-620,H:109-727^60.968%ID^E:0^RecName: Full=Dimethylglycine dehydrogenase, mitochondrial;^Eukaryota; Metazoa; Chordata; Craniata; Vertebrata; Euteleostomi; Mammalia; Eutheria; Euarchontoglires; Glires; Rodentia; Myomorpha; Muroidea; Muridae; Murinae; Mus; Mus	PF01266.23^DAO^FAD dependent oxidoreductase^3-299^E:1e-41`PF16350.4^FAO_M^FAD dependent oxidoreductase central domain^302-353^E:1.1e-13`PF01571.20^GCV_T^Aminomethyltransferase folate-binding domain^360-620^E:7e-69`PF04268.11^SoxG^Sarcosine oxidase, gamma subunit family^457-590^E:8.9e-08	.	.	COG0404^The glycine cleavage system catalyzes the degradation of glycine (By similarity)`COG0665^Catalyzes the last two steps in the biosynthesis of 5- methylaminomethyl-2-thiouridine (mnm(5)s(2)U) at the wobble position (U34) in tRNA. Catalyzes the FAD-dependent demodification of cmnm(5)s(2)U34 to nm(5)s(2)U34, followed by the transfer of a methyl group from S-adenosyl-L-methionine to nm(5)s(2)U…	KEGG:mmu:74129`KO:K00315	GO:0005759^cellular_component^mitochondrial matrix`GO:0005739^cellular_component^mitochondrion`GO:0047865^molecular_function^dimethylglycine dehydrogenase activity`GO:0050660^molecular_function^flavin adenine dinucleotide binding`GO:0005542^molecular_function^folic acid binding`GO:0006579^biological_process^amino-acid betaine catabolic process`GO:0042426^biological_process^choline catabolic proce…	GO:0016491^molecular_function^oxidoreductase activity`GO:0055114^biological_process^oxidation-reduction process	.	.
c1253_g1	c1253_g1_i1	.	.	.	.	.	.	.	.	.	.	.	.	.	.
c1253_g1	c1253_g1_i2	.	.	.	.	.	.	.	.	.	.	.	.	.	.
c1254_g1	c1254_g1_i1	.	.	.	.	.	.	.	.	.	.	.	.	.	.
c1255_g1	c1255_g1_i1	.	.	.	.	.	.	.	.	.	.	.	.	.	.
[truncated: 77,518 more rows]
